# Supplementary material for: Benchmarking viromics: an in silico evaluation of metagenome-enabled estimates of viral community composition and diversity
Source: PeerJ. 2017 Sep 21;5:e3817. doi: 10.7717/peerj.3817 (PMC5610896; doi:10.7717/peerj.3817)
Supplement: Supplemental Information 2 — Supplementary Table 1. Mock community design and simulated viromes. Each sample (1 to 14) represents a different mock community, with varying compositions and population structures (Fig. S1). A first virome was simulated for all samples with 20 million reads, and subsets at 2 million and 200,000 reads were also generated for half of the samples. Supplementary Table 2. Mock community composition. The relative abundance of each genome across the 14 samples is indicated. Viral genomes are identified through their NCBI gi number. Supplementary Table3. Number of reads retained after each read treatment for initial samples (20 millions raw reads). Treatments are indicated by their code in the first column and detailed in the second column. For read partitioning, the size of each partition (in number of reads) is indicated. Supplementary Table4. Assembly statistics for each assembler and each treatment for initial samples. For each assembly (combination of one sample, one assembler, and one read treatment), the number of contigs, N50, and N80 are indicated. [file peerj-05-3817-s002.xls]

## Sheet: Table S1. Mock communities and viromes
Sample	# Genomes	Initial sample	# Raw reads	# QC reads	# Genomes sequenced (>0 reads)	Subset 10%	# Raw reads	# QC reads	# Genomes sequenced (>0 reads)	Subset 1%	# Raw reads	# QC reads	# Genomes sequenced (>0 reads)
Sample_1	837	x	20000000	20000000	229										0.273596	0.726404
Sample_2	835	x	20000000	20000000	388	x	2000000	2000000	336	x	200000	200000	278		0.464671	0.535329
Sample_3	984	x	20000000	19973992	444										0.45122	0.54878
Sample_4	647	x	20000000	19999994	318	x	2000000	2000000	278	x	200000	200000	232		0.491499	0.508501
Sample_5	508	x	20000000	20000000	126										0.248031	0.751969
Sample_6	707	x	20000000	20000000	290	x	2000000	2000000	250	x	200000	200000	207		0.410184	0.589816
Sample_7	792	x	20000000	20000000	292										0.368687	0.631313
Sample_8	660	x	20000000	20000000	166	x	2000000	2000000	143	x	200000	200000	117		0.251515	0.748485
Sample_9	538	x	20000000	20000000	193										0.358736	0.641264
Sample_10	600	x	20000000	20000000	166	x	2000000	2000000	142	x	200000	200000	116		0.276667	0.723333
Sample_11	998	x	20000000	19999950	708										0.709419	0.290581
Sample_12	933	x	20000000	19999994	610	x	2000000	2000000	540	x	200000	200000	455		0.653805	0.346195
Sample_13	711	x	20000000	20000000	440										0.618847	0.381153
Sample_14	825	x	20000000	20000000	305	x	2000000	2000000	262	x	200000	200000	215		0.369697	0.630303
																0.290581
																0.751969

## Sheet: Table S2. Genomes included in mock communities
Genome (NCBI gi)	Sample_1	Sample_2	Sample_3	Sample_4	Sample_5	Sample_6	Sample_7	Sample_8	Sample_9	Sample_10	Sample_11	Sample_12	Sample_13	Sample_14
108861984	4.51208e-27	4.66938e-12	1.42779e-05	0	0	2.55515e-09	2.43889e-34	1.91167e-08	0	0	0.000406732	3.24352e-06	0	1.08474e-19
109289936	2.30816e-30	0	0	0	1.19908e-35	0.0287461	0	0.0133264	0	0	0	9.68156e-07	0.00382815	8.35709e-26
109289986	4.71734e-20	4.47942e-05	4.49567e-05	0	0	0.000476971	0	0	1.71718e-61	1.26145e-14	0	4.63695e-10	5.42218e-10	0.000161107
109302753	7.7936e-05	1.43255e-07	0	0	0	0.0146908	0.0157971	0.00739693	1.45982e-05	0	0	0	0	4.88642e-37
109302896	6.61029e-24	1.69434e-10	1.32782e-07	4.61656e-06	9.85264e-29	7.76086e-07	2.07163e-17	5.02674e-20	9.43546e-08	0	2.20553e-15	0.00116265	0	0
109391846	1.21882e-09	0.00477468	9.25225e-10	0.0247442	0	3.98952e-36	3.40758e-06	0	3.57448e-17	0	1.95251e-06	5.35342e-08	0.000430286	3.8474e-35
109392186	0	0	4.79778e-23	0	0	1.89509e-23	1.85953e-26	0.000650325	0	1.90704e-14	3.45721e-06	0	0	6.58827e-12
109392287	3.19486e-11	4.15708e-10	1.88142e-36	0	7.13337e-18	6.57414e-09	4.65698e-09	0	0	3.19935e-09	1.12463e-10	2.37732e-06	0	1.55407e-06
109392353	0	0	3.60667e-15	6.68672e-05	0	2.28705e-06	0	0	1.35479e-14	0	2.09474e-06	0	4.40289e-06	5.3993e-13
109392453	1.82436e-28	6.11781e-14	1.0137e-07	0	7.00561e-29	0	1.8683e-24	0	2.63256e-53	0	1.83091e-10	6.10962e-12	0.0173299	0
109393216	0	0.000226888	0	4.29079e-19	0	0	0	1.66213e-13	5.55373e-10	2.43345e-11	0.00557422	0.00782524	0.0100873	0
109521437	0	0.0067635	6.38046e-05	0.0186786	0	0.00010082	0	0.00857566	0	2.33424e-18	1.86464e-07	0	0	5.47331e-05
109521758	1.34142e-13	4.80764e-11	0.0023281	0	0	4.01062e-10	1.79433e-08	0	0	2.67184e-15	0.000187604	0	8.21855e-05	0
109521840	0	7.07172e-11	0	0.00475922	0	0	0	0.0603912	3.19235e-11	0.000344582	5.45406e-05	0	3.1528e-11	1.90099e-17
109522084	0.000460088	0	2.67484e-16	2.25452e-09	0	1.49575e-26	1.79059e-27	1.88268e-13	0	0	7.9386e-09	0.000288769	0	0
109522567	7.5331e-14	3.95336e-11	1.00648e-17	0	0	1.10735e-07	0	0	0	2.88812e-09	7.083e-07	0.00472443	0	2.7235e-36
109522776	0	5.33213e-06	2.08956e-42	2.45304e-13	0	0	5.8048e-08	0	0	5.88085e-09	1.21861e-07	1.13891e-15	0	7.99833e-10
110804020	0	0.000160474	1.72717e-06	1.75796e-13	5.2361e-28	1.85919e-08	0	1.35823e-11	0	0.00107719	2.34561e-05	0	1.97215e-05	1.8488e-29
111146921	0	7.30661e-14	8.97371e-15	5.60054e-07	9.4409e-17	0	2.04738e-05	1.52989e-29	0	1.75456e-08	5.06109e-10	1.83211e-11	0.000107981	6.75689e-17
113195172	1.47161e-08	1.22746e-06	1.29836e-13	0.00181067	0	2.56566e-10	1.05416e-06	0	0	1.3531e-41	1.14778e-06	0.000293887	0	0
115304210	6.56466e-18	0	3.78597e-07	0	0	1.66151e-06	6.20779e-30	0	0.0345536	0	0.00501006	0.00056253	0	8.33314e-06
115304270	3.08409e-58	0	4.88825e-09	0	4.80751e-48	1.53955e-14	1.53831e-39	2.99197e-39	0	1.80098e-06	0	5.22539e-13	0	0
115304338	0	0	0	0	0	4.55426e-30	5.36713e-21	0	4.67595e-19	0	1.02436e-15	3.53884e-10	0	0
115315572	6.63137e-27	3.35904e-25	0.000220072	0	0	0	1.00064e-06	3.92096e-09	5.89427e-35	0	1.80569e-08	3.00338e-06	0.0010029	0.000241401
115315628	1.19279e-19	2.2449e-08	1.3008e-05	0	0	2.92664e-27	4.03953e-25	0	0	0	0	0.00648122	7.85317e-11	3.03505e-07
116221992	5.36084e-06	7.64689e-18	0	0	4.22366e-11	0	7.67664e-17	0	0	7.2227e-15	0	0	0.00061631	0
116326222	1.72081e-14	1.95784e-24	0	1.00105e-11	0	6.68996e-10	3.28828e-21	0	0	5.43564e-31	0.00028232	0	0	0
117530171	7.22524e-23	9.21212e-23	2.06274e-09	0.00492217	0	0	0	9.09685e-27	0	0	0	6.17679e-08	0	0
117676329	4.57718e-18	0	3.28689e-17	0	0	0	0.00268555	0	3.3725e-46	0	0.00243186	0.000888309	0.00585031	5.32052e-11
118197620	1.3637e-06	8.02994e-11	0.00025223	2.1085e-07	0	8.74306e-06	0	2.01446e-37	4.52636e-24	0	0.000227277	0	1.36352e-08	0.000116082
118430711	0	0.000187966	0	5.62146e-08	0	0.000259021	2.97459e-05	0	0	0	0	6.21578e-05	5.99972e-15	9.31221e-33
118430724	0	0	1.96929e-09	3.45694e-07	8.99716e-51	0	1.54547e-19	0	3.95139e-31	6.10175e-05	0.00129435	3.82214e-12	1.15633e-13	9.74174e-30
118725053	0.000141986	0.00608004	0.021902	0.0218477	0	1.16738e-24	0.00769839	0.0562596	0	9.20344e-06	7.31429e-09	0	0	1.36524e-05
119443652	0	0	0	5.04364e-30	2.51837e-47	2.93069e-09	1.32518e-13	1.32309e-12	1.91331e-09	2.02768e-17	0	4.74188e-09	0	8.87149e-12
119637746	6.11692e-05	0	4.37974e-07	0	0	0	0.0074089	0.0165869	0	0	2.70819e-09	0	7.12654e-10	1.94445e-05
119952179	0.000547352	0	2.11738e-06	1.88038e-11	0	9.09102e-21	2.75504e-18	1.80148e-41	0	1.00976e-26	1.89437e-14	3.55539e-07	1.85411e-05	6.03525e-17
119953625	8.3823e-06	1.47422e-24	1.70492e-12	3.96035e-18	0	0	8.11101e-05	1.78449e-16	2.36895e-10	0	0	0.0037195	0	0.000205491
119953678	7.03712e-20	0	5.1767e-06	0	0	0	8.00192e-24	6.65303e-23	0	0	0.00288681	1.11421e-06	0.00104952	0
119967833	2.51787e-45	0	5.20531e-05	5.30702e-19	0	0	1.50666e-58	0	1.41261e-23	0	0	0	0	6.54712e-11
12085135	0	0	0	6.41333e-05	1.30773e-08	0	0	1.33597e-16	0	0	1.80415e-16	4.5588e-17	4.09491e-21	1.22074e-06
12248100	0	2.79916e-06	2.85236e-11	3.51982e-20	0	1.13404e-16	0	0	0	0	1.00977e-07	1.4085e-07	1.72448e-07	8.25973e-07
122891714	3.94453e-68	0	0.000431639	0	0	2.9579e-25	0	0	0.0556352	2.57294e-20	4.14924e-05	2.48261e-24	2.71523e-12	4.95125e-19
122891784	1.18054e-43	0	0	2.78556e-19	2.83573e-05	0	0	8.91136e-50	0	0	0.00326765	0	2.44653e-12	9.90431e-16
124300942	0	0	0	6.8139e-11	0	2.4308e-11	9.9435e-16	3.10277e-08	1.23147e-10	0	2.80406e-07	2.49422e-05	0.00390749	1.48745e-15
125999960	0	0	1.05762e-10	0.00316332	4.44445e-05	2.47339e-28	0	3.04689e-06	1.86591e-23	1.01249e-83	0	0	0	6.37845e-21
126010846	4.79992e-17	0	0	0	7.82537e-25	3.2777e-08	0	4.27739e-07	0	3.76313e-14	0	7.62385e-09	0	2.09017e-18
126010934	0	4.7799e-17	6.05754e-07	0	0	1.62853e-10	1.08632e-16	0	0	0	2.24621e-06	0.00016838	0	3.29128e-13
126011062	4.14172e-15	5.36133e-32	6.58779e-08	0	0	0	8.87925e-32	0	8.62646e-08	3.16694e-10	0	2.15682e-21	0	3.47242e-24
12657854	2.33677e-78	0	0	2.41538e-12	1.13573e-14	2.24907e-08	1.56739e-10	6.4289e-13	1.57569e-05	6.27536e-15	4.75612e-07	2.36836e-07	0	2.11952e-07
13095658	0	0	0	0	0	0	2.22556e-10	2.81744e-08	0	0	4.59579e-06	0.00712423	0.00167538	0
13095680	0	1.00353e-17	8.46053e-37	3.88172e-15	3.13262e-18	6.92908e-11	1.04122e-08	0	0	0	9.79907e-14	0	1.14994e-07	1.05497e-56
13095743	0	0	0.00406842	0	0	0	0	0	0	2.36378e-25	2.196e-14	1.59354e-06	1.86284e-11	2.52289e-26
13095805	0	1.68922e-14	2.04697e-06	0	0	0	0	0	0	0	0.00106135	0.000652756	0.00338253	0
13095862	0	7.54972e-07	1.44815e-08	0	0	2.38491e-34	0	0	0	0	0	1.23774e-20	0	1.6582e-12
13095891	0	0.000282	0.001313	0	0	3.41227e-12	0	0	0	1.63321e-62	0	1.56686e-26	0	9.50664e-15
134287335	0	0	9.52097e-21	2.57426e-15	0	3.70494e-13	0	0	0	4.20128e-08	0	0.00131691	0	2.2317e-07
134288688	5.28486e-11	0.000602229	3.11724e-09	8.9708e-07	1.31932e-15	0	0	0	0	0.0546934	0.00164985	8.66136e-10	0	6.61657e-10
134288739	5.02734e-06	0	3.98746e-11	0.00388412	1.01605e-05	1.53474e-08	0	2.74569e-16	5.63918e-13	7.57432e-11	5.00847e-06	1.71345e-18	4.40026e-10	0.00124126
134288788	0	8.15059e-05	0	0	0	0	0	1.29263e-27	0	0	0	5.97187e-05	0	0
13487801	1.35965e-19	0	3.38307e-39	0	0	1.0231e-13	4.16908e-19	0	1.90761e-10	3.92306e-09	0.000234009	0.00112676	0	4.62931e-11
13559823	1.97006e-12	0.0133446	0.0111375	0	0	1.36606e-09	0	0	0	0	0.000634706	0	0	2.78519e-13
13786531	1.6756e-21	0	0	0	0	0	0.00120006	0	1.60725e-07	0	4.26522e-07	0	0	1.53248e-48
14251125	3.18192e-18	1.25356e-07	0.00109967	1.46886e-15	2.01726e-30	0	1.40233e-05	0	1.10168e-19	2.16613e-24	1.38337e-12	2.63909e-06	4.91292e-08	1.58608e-09
145708074	1.05221e-11	8.51435e-22	0.00210963	0	0	2.11638e-18	0	3.4066e-34	0	0	3.99617e-20	0	0.00352545	7.06494e-20
146329912	4.80793e-76	0.000383253	8.75274e-05	4.23075e-10	0	0.0030968	0	3.94877e-13	8.42055e-09	0	3.18868e-05	4.22612e-05	8.21431e-17	0
148717842	0	7.18346e-12	2.4078e-11	0	0	3.37045e-11	2.05796e-06	1.46694e-13	0	0	0	0.00751741	3.87152e-19	0
148724443	0	1.84002e-41	2.71874e-09	0	2.322e-50	1.38472e-13	1.10668e-08	0	0	0	3.30395e-05	0.000343838	0	3.05719e-18
148727082	9.34198e-28	1.04518e-06	0.000607829	0	0	1.33977e-06	0	9.5938e-36	2.25728e-11	1.29353e-15	1.11663e-05	1.30562e-08	0	3.9114e-07
148727181	2.09649e-20	1.54755e-11	0	0.00509041	5.14479e-09	6.44793e-08	0	1.42614e-08	5.30539e-29	1.94956e-05	5.43347e-08	0.000134759	1.03288e-16	0
148734472	9.62385e-36	1.42586e-34	0.00669149	7.47035e-36	6.46474e-21	0	1.62134e-25	9.40085e-33	5.22027e-05	0	3.24241e-09	0	0	4.28887e-17
148747798	3.59311e-18	0	8.91955e-16	1.49504e-06	2.51919e-08	0	0	4.84762e-16	0.0156907	0.0294966	0.00111575	8.27038e-12	0.000390307	2.31045e-35
148747799	0	3.42006e-31	1.98001e-10	2.664e-21	0	1.15134e-12	2.40394e-16	2.96389e-21	1.73879e-63	0	0.00175145	2.77683e-05	1.08394e-05	9.0699e-10
148750834	1.05695e-17	8.78279e-10	0	0	1.17577e-71	0	2.04251e-25	0	0	0	3.53478e-06	0	0.0155227	0
149882781	0.032385	0.0245194	0.0167528	0	0	9.73396e-16	2.87927e-42	0	0	2.16846e-11	0.000240919	8.18524e-21	0.000451662	1.09703e-15
149882900	7.48686e-26	1.15212e-14	1.78572e-10	1.17158e-05	7.77671e-17	7.4976e-11	2.23662e-07	6.40625e-05	0	3.76546e-42	7.11723e-05	0.00589182	0	9.83919e-05
151266287	1.27627e-06	0	1.47269e-05	0	0	0	1.40276e-14	2.60246e-22	0	1.57534e-12	4.53135e-18	0.00121844	0	0
15320570	5.56719e-10	6.64754e-08	3.54e-35	0	0	0.000126611	7.20221e-09	1.92723e-09	0	0	1.37864e-07	3.74735e-18	0.000203285	7.66392e-05
155370093	3.05966e-27	0	8.39868e-14	0	6.67565e-54	0.0121538	0.0265307	0.0143366	2.23427e-54	0	0	0.00223819	0	4.14097e-38
156535141	0	0	0	0	1.96434e-21	1.9813e-08	0	1.94671e-19	0	0	0.00517365	0	0	2.52771e-05
156563990	0	0	6.50603e-07	4.40142e-06	0	1.0987e-15	0	0	0	0	0	2.89221e-09	0	2.75719e-05
157102936	0	0.000584531	4.40022e-21	0	5.89699e-41	5.07877e-17	5.30933e-14	0	3.37281e-58	0	0.00173069	2.85246e-06	1.16519e-10	0
157102937	3.19876e-35	2.01659e-09	0.002386	8.66337e-27	0	8.11084e-11	0	0	0	1.73164e-15	1.01312e-06	4.19357e-25	0.00899298	1.04468e-14
157102938	1.66667e-07	0	0.000202698	0	1.70985e-26	0	3.02361e-20	0	5.48942e-08	4.70787e-22	0.00263545	0.000368442	3.199e-13	3.53497e-07
157265294	0	5.656e-07	5.34263e-09	1.28292e-05	0	0	1.78846e-09	0	0	0	6.19646e-09	0.0137126	0.0110917	3.46123e-14
157265412	0	6.25642e-29	0	7.78803e-21	0	0	5.18665e-27	5.62745e-27	0	0	4.20732e-11	8.16135e-07	5.553e-05	2.45282e-15
157310906	5.05971e-40	0	0	2.45953e-17	1.67445e-18	0	1.4366e-07	0	0	0.000295284	3.85495e-10	0	0	1.48812e-27
157311004	0	0	0	0	1.09791e-18	0.00297496	1.76597e-06	6.61118e-36	2.02359e-12	0	5.18442e-05	7.87094e-06	0	0
157311135	5.08986e-54	9.61529e-39	7.61504e-06	4.42598e-08	0.000167017	0	0	0	2.0968e-17	0.000273287	0.00479918	0	0	8.67567e-07
157311189	0	0.00176434	0	0	0	0	0.00040681	0	0	1.19168e-07	8.24145e-05	0.000337927	8.79572e-09	5.6614e-19
157311299	0	4.07847e-19	0	5.78438e-18	0	0	0	0	5.66782e-22	3.5586e-15	0.00613016	7.88151e-05	1.27226e-05	1.4914e-09
157324960	5.00961e-13	1.89799e-06	0.00186398	8.51794e-07	0	0.00215297	0	0	0	0	2.22797e-18	0.0133671	0	0.0279609
157325217	1.67686e-05	6.05524e-05	3.98704e-06	0	2.99462e-09	1.57468e-15	1.69737e-07	1.37072e-61	0	0	0	5.73889e-13	2.83879e-08	2.8586e-12
157325284	0	5.89566e-07	0.00554339	0.000234021	0	1.74433e-08	0.00354172	0	0	8.78084e-09	0	3.00019e-10	0.0179742	0.00469843
157325365	2.26194e-39	0	8.60811e-34	1.60692e-05	0	1.67758e-35	0	0	0	2.12131e-09	6.42005e-08	4.28257e-06	0	7.70533e-14
157325422	1.85539e-16	0.000488306	2.73833e-33	0.00162797	0	0	2.02222e-08	0	5.77156e-28	6.0507e-11	8.96521e-09	0	2.14837e-07	7.94382e-25
157738587	8.11037e-12	0	2.2652e-06	0	0	0	5.70248e-29	0	5.61784e-05	0	0.000244443	0.00287214	0.000148729	1.19096e-08
157786393	2.75777e-05	0	2.95928e-17	1.34448e-07	7.26403e-28	0	4.63475e-12	0	0	3.9733e-38	1.21103e-11	2.93058e-13	4.62664e-16	3.87971e-16
157786475	2.15729e-13	0	0.00469535	0	0	0	0	0	8.52953e-17	0	8.27026e-07	7.56973e-13	5.05175e-06	1.05227e-50
157834972	1.2704e-08	1.11429e-19	1.2679e-06	4.98313e-05	0	0.000189839	0.000172062	0.00350676	0	2.50973e-55	1.64667e-11	1.08447e-12	9.68777e-05	2.17148e-06
158079296	0	4.09918e-06	3.02611e-13	7.7535e-40	0	0	1.06522e-12	0	0	0	3.09186e-06	0.0122198	2.03662e-11	2.50852e-19
158345023	0	5.59487e-14	3.42152e-14	9.96239e-14	0	1.63631e-08	3.61801e-40	0	0	4.73478e-39	7.67736e-11	5.7564e-07	4.5439e-05	0
158345134	0	7.84564e-17	0.000149532	2.28411e-10	1.45313e-68	2.41124e-06	0	6.0869e-28	0	0	0	2.52339e-07	5.65529e-16	1.5186e-14
158518661	5.31539e-50	2.23718e-13	6.52922e-11	8.13978e-09	4.49628e-09	0	2.14891e-16	0	0	8.00409e-28	0	9.03296e-05	9.52188e-06	1.41322e-08
158997720	0	3.31048e-18	3.2948e-10	0	0	2.20689e-10	4.76156e-20	0	3.83057e-07	1.121e-23	0.00204249	6.98593e-06	7.4682e-07	8.93853e-16
159192286	6.88853e-16	0	0	4.77468e-07	0	0	0	0	1.62239e-30	0.0169031	0	0.000467823	2.48494e-16	4.30672e-27
160693214	3.91139e-38	1.14812e-17	1.02436e-22	9.47582e-11	0	4.5768e-05	5.9168e-05	1.20077e-34	0.0177395	0	0.00992962	0	0	2.31669e-05
160700594	7.71172e-08	1.59372e-10	0.000788102	0.00105773	2.802e-10	1.919e-20	0	0	1.98904e-16	0	4.29528e-05	9.01959e-09	0	3.28548e-09
161617915	6.9057e-05	2.97646e-05	0	0.000319368	0	0.00894772	0.00863393	0.00206491	0	0	0	2.8617e-07	6.25719e-08	2.87935e-05
161622381	0	0	0	1.88595e-07	1.09788e-15	7.22154e-13	0	0	1.02828e-24	0	2.96893e-05	0.00847584	0.0121878	0.0289239
162135082	0	1.69007e-15	0	0	0	5.2675e-16	0	1.08453e-23	1.46634e-06	0	0	6.4741e-07	2.7181e-19	0
162290107	1.66029e-16	2.17898e-05	2.45657e-13	0	0	1.18005e-05	8.62251e-17	0	1.26345e-18	0.00145212	6.85239e-13	6.42872e-09	2.65183e-11	0
162290187	0	7.69642e-21	1.25411e-17	4.78848e-09	0	0	1.23659e-32	0	3.91643e-21	6.72271e-33	2.45413e-10	0.000429811	1.99019e-18	4.59679e-06
165970234	0	0.000360574	0.00312069	1.83716e-05	0	1.13623e-18	3.50939e-13	3.57676e-18	0	2.7092e-13	1.18131e-07	0	0	0.0320087
167583555	0	6.78864e-09	8.02181e-08	0.000358421	7.59143e-13	0	4.77681e-07	0	3.88554e-05	0	6.34672e-18	0.00244557	0	1.01378e-31
167600373	7.56797e-17	0.000328936	0	0	0	0	0	0	4.34035e-13	6.77047e-08	0.000115103	1.46959e-05	7.33192e-13	3.86382e-22
167600442	2.09108e-11	1.87755e-31	0.00115698	2.59095e-09	0	0.00253208	5.91195e-07	4.69376e-14	0	0	0	0	0.00175018	1.58101e-10
167832345	1.01369e-54	2.29503e-10	5.80289e-14	0	6.55524e-37	0.00426008	0	0	9.90567e-12	7.56928e-12	0	0	0	0
16798783	1.79811e-44	0	0.00581136	0	0	3.96854e-07	1.68874e-21	2.65096e-10	6.22459e-06	9.20937e-10	0.000855775	8.81998e-11	0	2.75091e-06
168229273	0	1.17448e-11	1.45271e-14	0	3.76601e-28	0	0	0	0	1.0714e-08	1.63709e-17	0	0.0183046	6.30011e-08
168495103	1.10764e-13	0	1.44003e-27	0	4.66813e-19	0	2.22488e-20	0	1.462e-17	6.61191e-05	0.00569368	0.000264381	4.42394e-14	7.04799e-05
168983473	4.66669e-07	1.1703e-10	2.06615e-28	1.53646e-05	0	5.27049e-05	1.28472e-07	4.66217e-11	1.24361e-06	0	0.00407765	5.4256e-07	0.000709624	1.81885e-15
169257155	0	0	3.10235e-20	0.00194312	0	2.83793e-15	0.000795378	1.50625e-06	6.03914e-24	7.76009e-05	0.00137607	6.74611e-14	0	7.61057e-06
169794178	2.37631e-35	1.04586e-14	2.33119e-05	0	0	0	0	9.81584e-37	0	0	0	4.89094e-10	0	1.70384e-05
169936017	1.47508e-24	4.72653e-09	1.81011e-11	0	0	8.55881e-09	6.36286e-09	0	3.16402e-08	5.53684e-06	2.3526e-06	0	1.45773e-18	0.00406501
170676276	0	0.000273412	0.00276335	0	0	6.76705e-32	2.85235e-24	0	0	8.40495e-05	5.33148e-15	2.23685e-18	0.000312566	1.55967e-05
170783609	1.86253e-82	0	2.1901e-06	0	0	0	8.27538e-13	4.24556e-05	0	0	6.85784e-08	3.94573e-10	0	4.11383e-07
17313217	0	0.00140492	1.25705e-25	0	9.52609e-15	1.34947e-08	8.11628e-07	0	3.58036e-11	0	1.81904e-06	0	1.49492e-06	9.11178e-07
17426228	0	0	1.09542e-24	0.00024336	0	3.34272e-35	3.57903e-05	0	4.23952e-23	0	0	2.77343e-07	1.88952e-19	0
17570786	1.07998e-05	0.000858611	1.77173e-05	0	0	6.13285e-23	0.000481749	0	0	0	0.00639289	0.000415416	0	2.40433e-17
176120924	2.15195e-05	2.35619e-08	0	0	0	0	0	9.23947e-51	1.12797e-07	0.000216458	8.512e-05	0.000103368	1.37772e-09	4.72064e-36
176120944	0.00441408	0.0151699	0.0103972	0	0.0321006	4.65054e-16	0	0	0	0	3.19245e-12	3.44767e-07	3.01365e-05	0
17736952	0.000364592	0	0.000116216	0	1.63991e-33	0.00018154	3.10359e-12	0	0	0	1.33081e-08	6.1581e-09	1.31903e-13	0
17736958	0	0.000170977	1.20617e-21	0	0	0.00322344	5.62359e-31	1.72703e-10	0	0	4.1231e-06	0.00158373	2.01176e-06	1.86082e-05
17736965	2.50704e-10	7.39913e-34	9.93911e-07	2.63063e-07	0	5.38441e-09	0	0	0.0122581	0	0.0104384	1.3452e-10	0	0
17975105	0	0	7.23864e-07	5.19831e-05	0.00321223	0	0	0.000122817	0	3.11181e-20	0.00019327	9.95664e-06	3.73991e-11	1.40218e-09
17975161	0	3.71432e-17	2.27733e-18	0	0	2.32999e-21	9.68044e-17	0	0	2.06256e-36	0	0	0	1.01741e-20
17981815	3.78086e-11	3.21548e-30	0.000748391	0	0	1.91143e-16	8.52982e-37	3.76051e-86	1.22127e-12	0	9.17951e-08	2.13956e-06	3.9338e-09	0
18034800	0	9.95455e-24	0.00138088	0	0	0	3.6255e-19	0	3.57516e-06	0	0	0.000962087	0	4.13129e-45
18071213	5.09937e-28	1.32489e-10	7.27186e-09	3.17865e-11	1.22009e-06	3.84717e-09	3.24657e-08	1.19489e-47	6.93948e-07	0	0	0	5.91896e-09	0
18138397	0	3.38768e-36	3.26952e-07	4.84166e-06	0	0.0277063	0	0	0	0	2.47793e-05	1.05448e-24	0	0
18249864	0	0	0.00685003	0	0	0	5.40347e-05	1.28842e-07	0	9.8553e-05	0.00606602	3.7774e-06	3.94856e-20	0
182637477	9.10743e-46	0.0014457	3.58256e-19	1.46895e-12	4.29227e-10	0	0	0	2.29305e-12	0	4.69599e-06	0.00078098	0	0
182682799	0	0	0	0	0	0.00929872	0	0	0	0	0	0	0.00125671	8.7188e-06
18496886	0	0	4.3988e-06	4.19583e-06	0	8.7856e-05	0	2.42059e-65	0.00267391	0	0	1.82386e-12	0.000587816	0
18640469	0	0	2.59091e-06	7.89509e-05	7.59607e-35	0.0108398	0	0	0	0	0	0	0	8.93354e-09
189043087	3.53186e-31	2.33582e-20	3.55277e-16	0	0	0	0	1.29423e-13	1.78924e-28	0	0	2.77964e-06	0.000320436	6.47993e-05
189043152	0	7.58669e-13	8.92596e-06	3.03165e-32	0	0	3.18784e-09	8.18576e-05	0	2.50247e-07	0.00104812	4.60224e-23	0	0.00202209
189427122	5.44678e-81	0	0	3.65306e-09	0	0	3.78507e-17	1.77372e-20	6.42265e-13	0	0.000959641	4.0735e-06	0.000601907	0
189427193	0	0	7.07976e-12	5.7336e-25	2.08543e-23	5.77791e-12	2.94699e-13	1.44647e-36	0	7.44351e-08	0.000996703	0.00037484	0.0013141	4.07941e-08
189490161	0	5.03501e-08	6.95811e-05	0	0	0	1.71489e-16	0	0	0	2.02355e-12	1.29434e-13	3.19828e-05	0
190151415	5.7441e-11	3.02276e-06	0	0.000433771	0	0	1.61472e-12	0	0.00234743	1.8393e-13	5.57106e-06	9.11116e-10	0	0.00351433
192823813	4.1053e-37	0	0	0	2.32724e-44	0.0345336	1.85855e-06	0.000169486	0	0	5.84785e-12	6.34113e-05	0	0
192823901	0	3.81509e-18	7.86156e-06	0	3.43038e-09	8.20063e-07	0	0	2.52267e-24	2.55279e-06	6.32085e-06	0.00105802	4.55746e-06	0
192823996	1.66698e-61	0	8.27283e-15	0	0	1.81412e-18	3.47627e-15	1.5581e-48	0	4.17332e-53	0	0	0	0
192824086	2.01332e-70	2.52966e-17	6.962e-35	0	0	5.16733e-25	0	4.18291e-18	4.99881e-10	0	3.30665e-06	3.61633e-11	2.4988e-13	2.21914e-08
192824177	0	0	0.000167104	7.40326e-11	0	2.51044e-13	2.93185e-06	7.9941e-71	0	0	1.28102e-05	3.08155e-06	9.42718e-05	5.38822e-17
19387568	9.73137e-29	1.49894e-17	2.97859e-09	2.92631e-17	0	0	0	0	5.86249e-07	6.77082e-11	0.000142949	0	1.64958e-07	9.86883e-11
194097521	1.33827e-22	2.15035e-18	0	0	0	0.000384155	3.14691e-10	8.12442e-22	8.31814e-13	0	3.7805e-15	9.96566e-11	2.59425e-05	2.74346e-09
194100252	2.04467e-36	1.32958e-06	0	0	2.61757e-42	4.78154e-31	0	1.68789e-28	0	0	0	0.000184533	0.000110934	0
194100305	3.84854e-09	6.37929e-16	1.01602e-12	7.01154e-39	1.94009e-08	0	0	0	2.08474e-43	5.03587e-26	1.20555e-17	2.45303e-08	5.71296e-05	0
194100359	0	0	0	0	0	4.40318e-09	0	0	0	0	1.33049e-06	2.96018e-05	0	0
194100415	1.34611e-18	6.68889e-05	0	0	2.28038e-14	2.40215e-32	0.000132244	7.39174e-16	0.00113597	0	7.43333e-15	3.15457e-05	0	0
194100467	0	9.96414e-06	4.12002e-06	6.71309e-08	0	0.0024317	0	0	0.00121429	0	0.00134284	2.39867e-10	0	8.6128e-28
194100514	3.26339e-39	2.43528e-29	6.35909e-38	3.91162e-16	3.9263e-85	2.38518e-09	4.10182e-08	0	0	5.96849e-12	0	8.30602e-17	5.98681e-06	2.64634e-12
194100609	3.03381e-15	1.84071e-22	0.000729259	0.000631915	2.05664e-13	6.40213e-11	8.27013e-23	0	0.000177783	0	6.17238e-13	5.96073e-08	1.57769e-07	1.94459e-42
194172859	1.37309e-12	0	2.02268e-18	0	4.89962e-65	0	0.00135613	0	1.80436e-39	1.56586e-39	7.56501e-08	7.15527e-06	0	4.55051e-08
194186868	2.69861e-17	0.000419837	1.68665e-29	0	0.000149775	0	1.17612e-08	1.54437e-16	0	1.66238e-14	1.46688e-05	0	0	0
194302947	1.14505e-12	0	4.75537e-20	2.73782e-13	0	0	2.65104e-06	0	0.00346392	0.0146892	0.0066657	0.00573268	0.000521814	0
194303053	1.09651e-07	0	0	0	2.4801e-87	7.73129e-08	0.000569933	0	0	0	8.73342e-11	7.53875e-14	0	0.0228004
194303197	0.0171361	0.0117296	0.00567587	0.0307108	0.0430046	4.48127e-22	2.07152e-13	1.97194e-40	0	0	0.000866794	9.28317e-06	0	2.27324e-16
194303296	0	9.91342e-05	0	0	1.31481e-09	0	0	1.67261e-17	0	0.000146333	2.6648e-05	0	4.67838e-08	2.75177e-47
19548987	0.042107	0	0.00884804	0	0	0	0.00159496	8.05431e-08	3.10712e-35	2.13372e-08	1.24623e-20	2.19975e-19	1.02132e-06	0
195546530	0	1.53236e-05	4.11528e-05	8.24656e-16	1.58434e-15	0	4.18475e-16	0.000198936	0	1.32855e-21	0	0.00195718	1.23736e-06	8.41013e-14
195546641	1.59005e-40	2.59137e-06	1.52201e-15	0	0	1.02116e-06	4.88211e-08	0	2.0934e-36	0	9.93952e-10	0	0	8.76645e-37
195546701	1.21068e-20	0.00546268	4.64202e-15	0	4.18748e-30	1.03527e-21	0.00258089	0	0	2.70278e-34	0.00224254	0	0.0015011	0
195661200	0	2.97066e-19	1.55927e-17	0.000948237	0	2.0269e-05	1.93533e-10	3.25159e-07	0	0.000106693	0.00139296	0.000332109	0	0
195982531	0.0131082	0.0190701	0.0223934	0.0098545	0.00126609	0.00102449	3.08991e-39	2.38879e-11	0.000290564	7.05555e-24	6.91912e-19	1.9612e-13	0.00698738	0
197085614	0	2.4324e-13	2.65263e-27	0	1.99973e-11	2.21701e-17	3.32371e-14	0	0	1.62981e-21	1.73468e-06	0	3.31314e-10	3.05824e-10
19718349	0	0.00713208	0.0130656	0.0232532	0	2.34837e-22	2.27243e-14	0	0	0	9.30899e-11	2.68767e-07	0.00459901	0
197261329	2.47866e-11	2.56946e-15	0	0.000123799	1.64267e-20	0	3.13843e-18	1.15448e-26	0	9.3306e-75	4.80629e-09	0.00214066	0.000174044	1.71064e-06
197261417	5.39228e-20	0.00335094	3.14894e-19	5.32353e-06	0	0.000437514	4.45792e-30	7.89221e-06	0.000868847	0	0.000307504	4.10223e-19	6.65714e-21	0.00234572
197261511	0	0	2.97855e-10	0	0	0.00393505	0	1.16317e-82	2.22224e-15	0	6.46045e-09	7.67286e-12	0	7.50941e-10
197322500	6.2454e-28	6.70461e-20	0	1.34229e-05	0	7.19142e-10	0	1.05858e-17	0	0	0.00161072	0	0	1.11644e-12
197935853	1.45441e-30	0	0.0228953	0.00923356	0.0353941	9.91238e-15	1.62635e-18	0	0	2.05008e-10	0.00234903	0.000181193	5.22791e-11	1.83572e-30
198449262	0	0	1.39641e-32	0.000914199	0	3.63391e-14	0	0	0	0	7.28804e-22	4.00038e-08	0	3.03655e-11
200003956	1.2539e-21	2.75543e-23	1.60917e-13	0	3.6078e-07	0	6.1706e-06	2.71546e-68	0	1.7034e-24	0.00216554	1.43799e-13	0	0.000755375
20065797	6.24174e-12	0.00114868	2.02748e-08	3.50569e-22	0	0	3.97356e-11	0	9.2915e-22	0.000468429	0	0	0	0
20065963	3.21648e-34	5.78802e-08	0	1.08341e-12	9.111e-08	1.68597e-09	5.2546e-18	7.68272e-41	0.0108269	0	0.00762626	3.5789e-05	0.000231048	0
20330558	1.81465e-10	1.41508e-12	7.51649e-12	1.95987e-09	1.60243e-17	0	4.83916e-56	0	0	1.41788e-13	1.255e-12	1.19775e-05	0	0
20330564	2.94415e-10	0	0	0	0	1.38004e-14	1.61285e-30	1.1527e-09	0	3.9319e-06	3.01479e-08	0.00267044	0	0
20330569	9.4398e-52	1.60971e-33	9.68403e-24	1.27003e-07	4.10191e-20	0	6.07624e-17	0	0	3.86944e-26	0.000111551	0	0	0
203454602	0	5.24505e-15	2.36916e-09	1.15998e-06	0	4.46772e-08	0.00147087	0	0	0	5.53026e-16	0.000768435	8.71419e-08	1.63054e-06
203457352	0.00805883	0.00928056	0	0	0.00191921	7.86808e-41	6.36271e-12	5.00511e-10	0	0	7.19371e-11	2.29417e-09	0.000778901	7.08261e-09
203458877	5.30013e-61	0.00017647	0	0.00562851	1.50956e-07	0	3.86959e-08	2.31162e-47	0	0	3.36298e-05	0.000437179	0	2.18518e-19
203460520	5.68658e-37	0	4.77746e-33	6.82552e-17	0	0	0	1.31577e-05	0	0	0	0.00178823	0	3.78741e-14
203463359	0	2.73326e-42	0	4.74458e-22	2.71032e-14	3.41481e-47	1.5229e-34	0	0	2.50625e-14	0.00282203	0.00485773	1.50263e-13	3.16222e-14
204305660	1.24465e-24	0	0.0034379	0	0	0	0	0	0.000709546	1.09808e-14	0.000412376	0.000931927	8.21957e-13	3.75226e-11
20514675	0.000191064	3.70226e-11	1.04537e-13	0	2.21877e-06	0	0	2.25024e-07	1.18829e-15	0	0.000138632	0.000708434	0	0
206599544	5.71593e-06	1.31634e-19	0	0	0	0	0	1.12069e-10	0	2.31338e-15	0.00377564	0.00291412	0.0062088	0.00364484
206599619	0	5.30618e-40	1.43682e-11	1.52359e-21	0	1.74583e-11	0	0	0	0	0	6.88245e-11	5.80878e-10	4.58249e-13
206599706	6.18437e-16	2.50331e-09	0.00101875	0	1.43293e-37	6.74583e-16	0	2.89578e-09	1.75495e-07	0	5.10401e-14	0.000278777	7.17778e-07	7.12408e-07
206599795	4.71414e-06	2.38835e-35	5.81385e-23	1.80257e-16	8.91595e-13	4.11616e-09	1.68181e-10	0	3.76254e-12	0.00195331	0.0042136	9.9588e-07	2.89232e-11	0
206599880	0	0.00050322	7.30974e-29	0	3.21274e-41	0.000308839	0	3.55042e-17	1.23283e-07	1.08187e-21	0	5.97978e-16	2.51712e-05	2.44932e-12
206599983	0	3.30093e-34	2.77007e-06	0	0	3.05198e-13	0	0.0178382	1.37462e-10	0	1.41382e-11	0.000115893	0	3.13667e-16
206600079	0	0	2.07221e-25	0	0	0	0	0	0	7.18953e-09	0	0	0.000120248	1.91366e-22
206600181	3.55456e-07	1.68678e-06	0.000505849	0.00113728	0	0	5.94919e-54	0	0	5.97969e-28	7.01903e-09	9.94769e-05	0.00317814	2.53181e-16
206600290	1.10731e-46	0	3.13287e-10	0	0	0	2.37452e-19	2.67219e-11	0	0	0	0	0.00573513	3.03499e-17
207270774	0	1.03988e-09	2.01603e-07	0	9.50047e-96	0	4.95828e-09	0	0	0	0.00112974	1.8372e-05	0	0.00012604
208429855	2.63105e-06	0	8.98634e-12	0	0	0	5.97942e-09	4.96847e-40	8.70402e-15	5.29864e-17	0.00341698	0.00581175	1.87653e-08	0
209363552	7.02065e-09	1.67529e-08	3.23799e-18	0.0030563	0	0	3.99018e-27	3.75632e-52	0	0	0.00323125	1.72812e-06	0	0
209427726	0	0	1.85454e-13	5.55276e-14	0	0	8.05148e-12	0	0	1.82366e-28	0.00181508	0.000202094	0.000141078	6.39288e-25
209447126	3.1507e-20	0.000193978	5.227e-13	0	0	2.42467e-29	2.5208e-28	0	0	1.72979e-07	0.0049036	0.00893673	0.007704	0.0106513
209552419	0	0	4.45354e-11	3.99938e-06	0	1.75767e-10	1.82811e-43	7.66983e-12	0	1.99736e-21	0.00373418	0	0	1.93022e-10
209901237	1.04599e-19	0	7.9352e-09	0	0	0	8.01902e-26	8.53455e-19	0	0	2.19466e-06	0.000139896	0	0
209901313	0	3.522e-06	2.32273e-20	0	0	0	5.60591e-07	0	1.07355e-05	0	8.1091e-05	0	0	0
209972829	4.46797e-16	0	5.47297e-20	5.28903e-16	0	1.01618e-05	0	0	0	3.88364e-18	0.000104743	0	0	6.78017e-07
211956446	0.00191637	0	1.55881e-06	8.31551e-29	7.53639e-10	0	0	1.00293e-18	0	0	2.52351e-05	0	0	0
212499705	1.7115e-26	2.47705e-26	5.15885e-22	0	0	2.17439e-16	1.49143e-33	0	0	1.65657e-18	1.17656e-06	0	0.00658748	0
212671382	0	1.62382e-20	7.0334e-23	0	8.74403e-18	9.25842e-08	1.24974e-08	1.13978e-31	0	3.06492e-32	0.00626029	0.0013583	0	4.80834e-17
213163898	2.43846e-09	6.14498e-07	1.48249e-22	0	0	6.13477e-06	0	0	0	5.12474e-13	2.95574e-06	2.36048e-08	3.83353e-14	0
215401108	2.79947e-36	0	0	8.57485e-22	2.31091e-59	1.24686e-07	0	6.46995e-09	0	0	0	0	2.24302e-28	7.38774e-19
215401171	0.0443685	0.0205702	0.00864561	0	0	0	2.63596e-07	0	2.56302e-30	0	0.000259007	9.75822e-05	0	0
215479924	1.79688e-15	1.18649e-36	0	5.85074e-06	0	3.62361e-29	0	9.01414e-11	3.38364e-24	0	0.00593954	8.45012e-06	0	3.24671e-22
215479976	6.35224e-19	0	5.1593e-10	9.06394e-20	0	0.0164498	0.0220694	0	0.000578706	0	3.13241e-05	0	0	0
216905965	0	6.42107e-06	0.00653646	0	0	0	0	4.63792e-39	1.05382e-06	2.87118e-14	0	0	0	1.24866e-18
21716072	3.31982e-07	0.010037	0.00283154	0	0	0	3.82813e-13	0	0.00205972	0	0.000145153	8.89172e-07	0	5.90722e-16
218148540	5.2916e-23	7.00873e-13	1.42862e-19	0	3.21938e-14	6.75106e-20	0	2.16172e-14	2.84522e-11	0	0.000723567	0.00605499	0	6.4523e-07
218457801	2.93356e-05	9.11102e-11	0	0.000128902	2.28013e-15	0.00860948	0.0296129	0.00637724	0	2.50283e-16	1.35791e-05	0.00125699	4.10129e-10	4.98153e-09
219523869	1.19433e-06	1.42716e-05	0.000176613	2.88452e-10	0	2.84275e-21	9.9941e-20	0	0	3.93127e-29	0	0	8.63256e-06	5.28722e-07
219563197	6.02797e-13	0	0.00327563	8.48466e-08	0	8.14208e-18	0	0	1.71087e-10	3.08001e-13	0	7.43056e-05	1.20365e-07	3.92812e-18
219681191	8.00356e-07	3.87453e-15	5.56314e-12	4.37373e-14	0	0.000173592	1.22964e-15	1.16265e-29	0.00324749	0.00406146	0	0	0	5.02833e-05
219681259	0	9.70223e-11	0	0	0	0.000247831	6.85814e-44	6.09953e-06	0	1.21243e-11	1.05219e-05	0.00263169	0	0.0118306
22091104	1.41817e-26	0	1.27895e-11	0.00601681	0	0	1.80427e-10	4.51505e-29	0	0	0.00061816	5.68688e-20	0	1.13363e-27
221328618	0.029144	0	7.27459e-11	0.00710196	0	0	4.13961e-10	0	0	0	0.000660272	0.00465904	5.07598e-15	6.55547e-16
222435670	1.82876e-20	3.18807e-05	8.04961e-07	3.29754e-06	0.000107854	0	0	3.08884e-13	0.0494224	0	0.0070946	7.1432e-05	0	2.79108e-28
22296522	0.000729994	0.000833795	1.88047e-10	0	0	8.27833e-19	7.88621e-41	0	6.379e-07	0	1.40029e-14	1.20378e-08	0	0
223869186	8.55788e-07	2.40575e-12	0	2.67243e-11	0	0	0.000646101	0	0	0	6.13296e-05	0	1.96844e-07	1.76536e-21
223869191	1.21089e-47	1.24505e-08	0	0	7.6904e-09	4.36575e-05	3.84919e-15	0	0	0	4.50627e-11	0.00836408	0	0.00523491
225626323	0.001089	1.23703e-05	2.5624e-18	9.89615e-09	0	0	0.00015089	2.80323e-14	0	3.08428e-15	0	0.00237456	6.26821e-09	4.4189e-15
225626377	8.03424e-20	0	2.49559e-08	1.57122e-13	0	0	1.11943e-17	0	0.0306404	7.56576e-35	1.23124e-08	8.91028e-12	0	0.000532794
226377630	0	3.63534e-09	2.71757e-14	0	1.02075e-10	3.12954e-05	0	0	7.60054e-10	0	0	1.70796e-11	0.00800918	0
227811306	0	0	5.75061e-18	0	0	0	0	0	8.43275e-10	0	0.0029197	8.85768e-06	0	0.000492733
22854993	0	5.51587e-13	1.49928e-16	4.69987e-08	0	0	0	0	0	0	2.43447e-12	2.0885e-09	8.04142e-24	1.67762e-13
22855148	1.14808e-22	4.79155e-05	0	2.35586e-07	0	1.6792e-16	7.14466e-06	0	0	0	0.00390251	0.00639384	0	0
22855193	0	0	1.8837e-05	0	0	0	0	3.16702e-16	9.52185e-60	0	3.69463e-06	1.42711e-10	0	1.47327e-07
22855198	3.04712e-08	0	5.14592e-21	0.0192752	0.039018	1.59525e-20	1.68611e-15	0.00027363	1.59136e-22	0	0.000174088	1.03282e-11	4.42669e-09	0
22855204	0.0138316	0	1.97732e-21	0.00734022	0	0	0.000343188	0	0	1.64656e-10	0	5.29179e-05	5.58775e-09	1.79353e-12
22855209	2.12077e-08	1.81736e-16	0.00516344	0	0	3.96273e-11	1.87841e-11	5.71189e-18	0	0	3.66238e-11	0.00542617	0	0
22855216	0.00684426	0	0.0195955	0	0.0015595	9.93634e-17	0.0135986	0	4.94705e-21	0.0585441	0.00673552	2.75101e-08	2.58731e-20	0
22855221	1.3724e-38	1.4093e-10	6.45292e-31	0	8.17572e-21	0	0.0011058	0	2.03345e-06	0	2.4331e-05	5.73675e-05	0.000183329	9.07804e-22
228860932	0	0.00254148	3.63653e-18	1.62017e-36	1.93932e-07	0.000982463	0	8.82678e-24	7.58106e-25	0	3.58627e-16	1.66089e-07	0	4.51031e-10
228861315	5.08171e-62	0	3.50466e-30	0	6.21738e-08	0.000418981	7.44616e-20	0	6.37149e-31	3.92942e-10	0.000752327	7.32628e-11	7.24672e-11	0
229604924	0.00299635	1.00083e-16	4.07254e-07	2.01859e-21	0	0.0131134	0.00635252	0	0	1.32937e-67	4.92683e-05	0	5.05946e-10	0
229604969	3.44872e-14	0	9.26607e-05	0	0	8.26244e-36	0	5.13278e-06	5.71856e-19	9.58629e-12	1.65429e-07	1.644e-05	3.08322e-10	0
23455713	1.39384e-32	0	1.10359e-06	0	0	6.94238e-26	0	1.17793e-18	0	0.00262191	0	1.05352e-06	6.65941e-10	0
23455719	0.000324406	1.91951e-12	1.488e-09	6.3286e-08	6.89826e-55	0	3.371e-10	9.77203e-16	0	0	0	0	0	1.06194e-08
23455771	1.30479e-05	0	1.0204e-21	1.96567e-13	0	0	3.22389e-25	7.89331e-09	0.0288483	0.00542343	0	1.64602e-09	2.90459e-07	4.97476e-13
23455823	0.0201093	0.00792741	0.0084476	1.42143e-06	0.0239193	0	6.19082e-05	0	0	0	0.000113314	0	0	0
23455848	0.000133768	1.53416e-09	4.12812e-20	2.15089e-29	1.74256e-13	0	0.000138197	0	6.76404e-34	5.05166e-81	0.00619492	0	0.000160928	6.41532e-31
23505445	0	9.20147e-36	2.39513e-17	1.05577e-08	0	0	0	0	0	1.475e-10	3.64739e-10	0.000320748	0	0
237651460	3.80543e-14	0.000141283	3.3813e-06	1.45454e-08	9.23816e-27	8.16059e-12	0	0	0	0.00168463	0	0	8.51725e-18	0.00303594
237651540	2.00916e-19	0	1.45034e-10	1.69255e-15	6.77062e-27	5.91383e-11	0	1.32655e-24	0	1.96565e-06	0.000176719	4.46592e-08	0	0
238694878	8.53976e-16	9.831e-10	2.51537e-14	0	3.812e-33	0	1.20868e-09	6.95161e-53	5.17745e-09	0	4.07308e-10	0	1.37901e-07	0
238695156	0	2.32033e-07	6.27796e-07	0.000192211	1.9698e-06	0	6.82893e-42	2.18159e-05	0	1.0851e-07	1.38445e-05	2.22211e-07	0	5.28407e-09
238695587	1.0298e-34	0	0	0.000295616	0	0	0	5.92277e-26	0	6.72255e-12	0	0.000107398	5.4149e-08	2.01021e-15
238801731	0	1.71056e-17	1.10748e-20	0	1.25738e-45	1.40864e-32	2.1193e-18	9.8272e-15	1.19923e-28	4.92343e-14	0	1.26763e-10	0	1.30579e-05
238801880	0.0190662	0	0.0122032	0.02254	0.0291079	0	0	0	0	0	8.70409e-07	0	0	2.14508e-52
238821317	0	0	1.46925e-28	1.85349e-14	1.76082e-36	1.89719e-11	7.24186e-19	0.00164259	0	1.9351e-08	1.52932e-10	1.1845e-12	8.7156e-10	3.71648e-10
238821372	0	9.29283e-10	8.27321e-17	0	1.1458e-08	1.04949e-12	1.50853e-24	3.45281e-29	0	0	6.35745e-12	3.50114e-06	0	0.00392001
239507361	6.02477e-10	8.60671e-15	6.96038e-09	0	0	0	0	2.98006e-43	0	5.59775e-08	1.84249e-12	0	0	0
239590011	0	0	8.94686e-07	2.42951e-25	2.60133e-20	0	2.74108e-10	0	4.17277e-07	2.8419e-10	0	0.000125	1.77716e-09	4.14314e-14
242345571	0.00850868	0.0163767	0	6.91897e-12	0	0	0	1.73974e-09	2.42108e-14	4.32769e-07	0.00254639	1.59157e-11	1.04908e-07	1.55406e-36
242346741	4.79451e-05	0	0	0	0	2.23372e-05	3.42587e-11	0	0	0	1.69384e-06	9.37679e-11	0	0
24371534	1.30836e-15	0	0	8.91932e-24	2.38983e-17	0	1.01022e-13	0	1.18629e-21	3.52814e-10	4.43097e-08	1.3123e-05	0	0
254729462	7.94497e-13	5.08948e-13	0	0	0	0.00073139	0	5.61788e-07	0	1.09902e-25	0	0.00099314	0.00755546	5.95615e-05
255033713	6.2351e-08	1.26861e-14	0	0	0	1.47719e-11	2.83225e-15	0	1.23606e-08	0	0	7.28558e-05	0.000126853	7.27233e-06
255252682	8.491e-15	0	1.50684e-26	0	1.5096e-09	0.00461084	9.52502e-11	0	0	6.42127e-18	3.26218e-10	0	0	8.71517e-21
255928922	7.20567e-19	5.52584e-08	0	8.49854e-06	0	0	0	4.73275e-24	4.93039e-14	4.55979e-33	3.48872e-12	3.24114e-07	0	3.77968e-19
257136356	0	1.21297e-12	6.10051e-09	0	2.63357e-27	1.82056e-12	1.51418e-06	0	0	0	0.000563263	2.43421e-15	1.58428e-10	1.092e-05
257136433	0	1.90982e-09	2.73247e-21	1.46895e-05	7.61975e-11	9.58322e-10	0	3.56121e-20	0.000663034	0	1.87757e-05	1.50306e-05	0	3.70272e-09
26114633	1.55914e-22	0	3.16451e-06	5.2268e-13	0.000355721	0	1.75355e-12	0	0	1.73736e-26	0.000485817	0	0.000399967	1.84152e-11
26553442	3.82258e-19	7.40779e-10	3.6926e-14	0	0	1.67259e-25	6.42002e-20	0	0	0	6.37915e-07	0.000874191	0	0
269838879	0	6.34835e-08	3.76572e-05	0	0	3.88514e-18	0	6.6779e-42	1.49014e-13	0	6.73766e-11	2.19e-05	1.46814e-10	0
269838908	6.185e-23	0	1.71461e-08	2.46009e-06	1.71127e-07	2.37369e-14	4.37339e-09	1.52142e-11	6.12735e-12	0.047719	0.00295293	1.39041e-06	0	1.48107e-06
269838911	1.32836e-16	5.12432e-05	6.10808e-17	0	0	2.1128e-07	0	0	0	5.63008e-05	3.05376e-07	3.00184e-12	0	3.88549e-13
27151468	7.87629e-29	1.64902e-12	0.000919665	9.529e-08	5.39465e-60	3.94886e-08	1.27476e-05	3.54496e-09	2.23441e-13	0	1.97858e-07	0.010598	0	0.0212942
27311175	0	7.71982e-06	1.23921e-10	0.00581958	1.26981e-11	6.06764e-08	0	1.43676e-17	2.95924e-07	2.70973e-05	0	0	0	1.50005e-17
273809542	1.18964e-17	0	4.90949e-05	0	9.66243e-05	0	8.87037e-05	2.79165e-06	4.28207e-14	7.26233e-17	0	0.000483872	1.46186e-21	0
273809728	3.83496e-48	5.245e-09	8.50637e-05	0	0	0	2.16669e-23	0	0	2.14853e-16	0	1.63048e-14	0	1.21466e-15
273810419	0.000409629	0	2.20915e-16	5.31124e-07	0	1.43531e-43	3.26332e-05	0	0	0	0.00464631	1.72695e-09	1.44251e-07	2.13843e-17
273810554	2.45776e-22	0	0.000273628	9.77845e-13	3.55194e-05	2.58242e-05	0	0	0	0	0.000460125	0.000860279	0	1.19429e-05
281199644	2.93615e-11	5.27499e-08	0	0	8.66654e-10	0	1.12336e-26	0	0	1.40068e-09	7.81492e-08	2.51826e-09	1.78022e-08	0.000622547
281306659	0.0307228	0	0.0171333	0	0	1.48203e-33	1.20317e-21	0	0	2.29919e-05	5.5213e-11	0.0024818	1.7806e-12	2.58386e-30
281415946	2.05174e-07	0.000620437	0	6.73544e-06	0	4.5124e-18	0	1.96235e-54	1.03177e-07	0.000545691	4.99145e-13	3.16158e-06	0	3.11183e-31
281416165	0.00520589	0.0200581	0.018325	0.0175376	0	1.95031e-06	3.15066e-19	0	0	0	4.30225e-10	0.00109189	0.0133832	1.47122e-16
281416213	2.81935e-23	1.28216e-05	1.39877e-17	0	6.44102e-20	3.61841e-16	0	6.76878e-76	0	1.16008e-16	4.58551e-08	0	3.65306e-08	1.18128e-17
281416278	4.47612e-09	0	3.41325e-09	1.22605e-05	7.98507e-15	9.13853e-09	1.28463e-25	1.06684e-44	7.99721e-29	2.18671e-14	0.000298893	0.00665928	0.000915347	0
281416323	1.48529e-16	0	2.45623e-29	0	0	0.0141458	0.00588043	0.0047335	0	0	4.79573e-10	0	2.47885e-10	0
281416385	1.74772e-23	3.55831e-14	7.62854e-10	0	0	1.10819e-10	1.21525e-05	2.26349e-17	1.92309e-21	3.30982e-06	0.00430649	5.92864e-07	0.00089459	7.0135e-11
281416434	1.51876e-45	2.76527e-27	1.7618e-35	3.11601e-10	0	2.98315e-05	0.00523522	5.76701e-15	2.58071e-27	0	5.93531e-06	9.07614e-08	0	4.0068e-33
281416490	1.3923e-27	5.58214e-28	5.54632e-11	0	2.05587e-48	0	0	0	0	0	7.16027e-06	0	0	0
28173057	0	0.00276234	5.44926e-25	0	1.27612e-51	0	0	5.91387e-35	0	1.29959e-35	0.000255295	7.48561e-15	6.44973e-18	0
282598606	2.83475e-08	1.66642e-23	3.04933e-22	3.38823e-15	0	0.00111379	1.11044e-06	7.44709e-26	3.09519e-21	0	0	0	0.00053444	2.16408e-13
282598706	0	0	0.00145209	0	1.0376e-24	4.44811e-34	0	0	3.51562e-07	0	2.56983e-05	0	0.00122889	0
282598772	0	6.9134e-06	0.00594994	0.000344925	0	0	2.73614e-19	0	0	0.00134792	1.05636e-10	8.65026e-09	0.00970957	0
282598847	8.17081e-19	8.93521e-06	1.05492e-14	0	0	0.00182876	0	2.96247e-46	0	0	1.40401e-09	3.56473e-13	2.78753e-06	3.01071e-40
282598938	1.02221e-07	1.97382e-06	3.1939e-08	0	0	1.51713e-12	1.86342e-05	1.34441e-37	0	0.000372155	0	0	0	0.00217812
282599175	0	3.5634e-07	7.01465e-21	6.52702e-41	0	0.0126248	0.0146581	0.0317906	0.000190797	1.89625e-27	0.000151948	0	0	1.15725e-41
282599392	0	0	3.60951e-08	0.000467936	0	0.015256	0.011697	0.012386	0	1.3545e-16	0.000311892	7.00295e-09	1.45909e-24	0
28876145	0	4.39245e-18	4.85097e-06	1.47665e-09	0	0	1.47124e-09	0.000375562	0	0	0.00646013	1.01909e-05	0	1.00109e-13
28876202	0	1.16325e-22	3.04323e-15	1.8037e-10	0	6.65679e-05	0.00180025	6.64761e-06	0	0	5.07869e-08	2.36425e-23	0	0
28876263	0.00181165	3.26336e-44	9.59724e-07	1.40426e-05	0	0	0	4.50474e-10	0	8.8992e-24	0.00425982	0.00210902	0	0
28876316	6.03541e-21	0.013692	0.0133657	0	0	0	0	8.06062e-07	0	3.39058e-16	0.00266576	9.87033e-19	5.94629e-20	5.44959e-21
28876381	0	4.6739e-14	6.48915e-06	5.77841e-17	5.19394e-62	0	1.03643e-27	0	0	2.27519e-12	8.33715e-08	8.52181e-05	0	4.78357e-07
28876437	0	0	5.51537e-17	0	0	0	0	3.05685e-18	8.08841e-05	0.00116094	5.01643e-09	2.65393e-13	7.35646e-05	4.81165e-42
29028563	3.22013e-16	0	0.000533185	0	0	0	2.76503e-32	0	1.2e-16	8.49452e-17	2.75874e-11	0	0	3.31437e-27
29028617	5.55072e-16	2.21902e-06	0	0	0	0	0	9.94057e-20	0	0	6.82067e-16	0.00557749	0.000560542	2.15619e-38
29028667	3.78979e-13	0	9.00906e-18	9.90941e-19	0.0522111	0	0	2.81063e-31	0.000124585	0	0.00102212	0	2.12695e-15	0
291084859	1.9678e-10	1.60478e-18	1.0183e-09	4.77643e-05	0	0.00561346	2.30418e-15	0	0	3.81631e-08	2.28601e-13	6.34465e-06	1.15128e-12	2.44857e-53
29134936	5.62309e-34	0.000809662	5.84858e-08	4.47674e-09	0	3.34673e-07	0.000673607	0	0	1.72464e-09	3.47392e-08	0.00428383	0	0
29165635	0.00253531	1.31032e-12	6.27904e-10	0	0	2.1279e-05	3.27675e-07	0	0	5.19404e-05	6.30779e-11	0	7.27046e-23	2.88348e-06
29366675	0.00898303	0.0147868	0	0	0.000673865	0	2.27795e-06	0	0	0	7.35437e-05	4.95495e-09	1.74741e-23	0
29366701	7.27942e-69	0	3.85557e-12	0	0	1.04449e-27	1.01593e-25	0	1.72749e-06	0	0	2.15213e-07	0.00645895	0
294661411	8.97272e-26	0	0	0.000145439	1.43991e-12	0	8.70225e-27	0	0	7.47701e-13	1.07329e-05	0.0039365	0.000646075	0
294661423	4.24258e-05	0	9.40054e-39	0	0	0	0	0	0.00577721	0.0316059	0.00747081	0	2.14415e-09	1.88236e-06
29565721	3.02985e-17	5.97614e-13	1.86973e-07	0.00338814	0	0	1.16962e-06	1.70413e-07	0	0	0.000211203	2.23821e-05	0	7.09916e-12
29565743	0	0.00261316	3.91474e-08	1.70204e-09	0	0	3.21634e-13	0	0	3.84691e-11	0.0014273	2.70853e-06	2.08372e-08	0
29565766	9.64468e-67	0	0	0	0	1.46559e-09	0	0	0	0	0	0	0	6.49843e-15
29565879	0	4.95527e-05	1.2917e-09	0.000849572	1.36503e-10	7.51656e-21	0	1.26091e-06	0	0	2.59958e-10	3.97091e-09	0.0164034	2.12633e-11
29566021	0	0	2.02985e-11	1.25275e-13	0	4.07987e-13	0	3.81523e-22	0	0	4.53577e-19	0	9.96506e-11	0
29566108	0	8.53414e-07	0	8.69049e-25	9.40381e-44	7.72891e-10	0	2.36342e-09	0	3.65438e-21	4.0179e-13	0	0.00540201	0.0011077
29566193	8.27603e-08	1.38419e-18	0	3.87754e-14	0	4.85335e-12	0	0	0	0	0.000610034	5.34251e-11	0	0.000553985
29566284	0	0	1.14498e-40	0	4.89825e-11	0	0	3.02901e-12	0.00698422	0	0.000278308	3.44878e-08	0	0
29566407	0	1.85679e-14	0	0.000253053	5.26446e-17	0	0	0	0	3.94383e-70	0	0.000159322	1.8424e-10	1.26101e-08
29566511	1.14099e-27	5.24489e-21	2.30969e-10	1.8317e-23	5.52825e-45	0	8.19943e-33	0	0	6.79097e-23	0	4.58846e-05	0.000328489	0
29566737	2.81827e-12	0	2.94147e-16	0	0	3.10721e-11	4.30124e-05	2.92175e-53	0	4.59548e-18	5.2348e-09	0	4.28511e-15	4.22014e-13
29566975	0	6.22303e-11	2.15805e-15	0	1.20451e-60	0	0	0	4.77875e-15	5.43406e-18	0.00308927	0	0	0.00292654
29789895	0	1.14629e-07	0.000547376	1.57361e-11	0	2.57277e-24	0.00025423	9.07957e-18	4.01387e-11	1.05841e-10	0.000435662	0.000553246	0	8.43134e-19
298103485	0	2.22214e-17	3.57781e-27	2.98856e-27	0	1.11132e-08	2.88628e-08	0	7.41376e-40	0	5.64077e-05	0	0	9.43934e-05
299778956	2.61816e-25	1.39627e-14	0	2.09852e-05	5.69094e-06	0.000701003	0.000763081	5.2415e-19	2.59713e-12	0	1.045e-09	3.92689e-13	1.56753e-14	4.96332e-11
30027774	6.9812e-22	4.37589e-08	5.95767e-19	0.00168683	1.07093e-17	0	1.2161e-24	0	0.0138719	0	0.00953882	0.00204704	0	0
30039743	3.67947e-12	3.28445e-10	2.96103e-06	1.93557e-31	0	0	0	0	0	0.0118892	2.29137e-07	1.92378e-06	0.00146832	0
30043925	1.89652e-06	0	0	1.30017e-33	0	2.61167e-12	4.2782e-11	0	0	0	0.000651649	1.77005e-13	0	0
30065704	2.25887e-52	6.40431e-07	0	1.02162e-05	0	7.08943e-15	0	0	1.95328e-13	0	0	0	1.15594e-05	6.13975e-07
30089861	0	0	4.67361e-10	0	0	0.0065634	5.67585e-23	4.12129e-17	0	3.39581e-57	0	2.53767e-10	0	0
302393080	3.08078e-12	0.000290844	0.00926657	0.0263258	0	2.18189e-12	2.17125e-09	0.000215483	0	0	7.30954e-06	0	0	1.59367e-11
302861121	0.0341351	0	0.0187395	0	0	0	4.09591e-20	2.34238e-06	0	3.20269e-50	6.7744e-05	4.849e-06	0	2.68996e-37
30387379	0	7.80232e-15	1.01271e-05	1.32788e-12	0	0	1.1968e-23	0	4.5445e-07	7.96352e-61	1.62447e-10	0	7.56879e-08	0
30387453	0	0	0.000943536	0	5.23205e-57	0.00766692	0.0228994	0	0	0	8.26547e-06	5.58875e-07	2.59447e-06	0
304360662	0.000773093	5.81736e-09	3.85816e-06	4.92986e-14	0	2.52523e-15	0	0.00111899	0	0	0	0.000259737	2.29827e-05	0
304360758	6.81228e-12	1.63572e-07	9.75094e-08	1.87271e-08	0	8.92193e-25	0	2.12477e-36	0.000270996	0	2.57289e-07	2.5489e-08	1.23234e-05	1.29313e-10
304360853	3.85628e-22	2.59269e-05	2.6307e-05	1.14038e-19	0	0.0298234	2.2488e-05	0	0	3.50474e-54	2.25454e-09	0.00251852	6.21873e-05	0.00453169
304360949	6.7567e-17	0.00591975	0.0108853	0	0	1.0883e-17	6.92998e-07	5.831e-24	0	0	0	0	7.77649e-05	4.09863e-26
304373555	0.00239763	2.52999e-07	0.000657298	0	5.79416e-22	0	0.0010614	0	6.27519e-30	9.70053e-09	0	2.26668e-10	5.40828e-06	1.19424e-07
304443238	0	0	4.26887e-15	2.58397e-06	1.2497e-46	5.69012e-27	0	5.8951e-29	1.22677e-22	0	1.36336e-06	0.00220523	0	0.00314928
308814351	0.00334823	0	2.15524e-24	5.71788e-10	0	0	0	0	4.19302e-06	0	0.00117265	0.00270971	7.31891e-06	0
31044225	0	0	0.0127718	0.0131736	0.093009	5.56172e-07	0.00503577	2.14511e-06	0	9.56382e-20	9.71476e-06	3.25592e-15	0	7.64814e-12
31072008	2.32813e-32	0.000698649	4.21435e-11	0.000504649	2.86468e-36	1.04133e-08	0	0	0	9.85018e-19	2.16128e-07	6.14572e-18	1.70283e-11	0.000111392
310722194	0.000866882	0.000309332	0	0	8.02892e-12	2.40711e-23	9.91649e-10	0	0	0	5.69739e-09	6.86606e-05	8.44818e-05	1.2496e-19
310722466	6.02303e-22	8.19316e-07	0	1.30415e-20	0	0	0	6.0906e-12	0	0	6.03154e-05	6.59484e-12	1.13446e-09	9.22028e-11
311992494	2.40285e-17	0	4.57845e-18	0	3.74787e-58	0	0	0	0	0	0	0	0	4.61833e-05
311992750	6.11653e-07	0.00440237	0.000232435	2.44902e-11	0	0	0.00172914	0	0	3.04164e-25	8.65025e-05	0.00416505	6.3963e-05	9.1769e-14
311992992	2.21734e-15	4.77033e-19	6.47011e-15	0.00041759	0	0	0	7.83369e-40	0	1.55924e-40	2.17909e-05	1.11176e-14	0	7.03211e-30
311993272	1.63597e-60	5.53476e-06	1.79437e-09	3.92302e-08	1.0904e-11	2.27559e-13	3.38152e-49	3.32801e-32	1.53384e-10	3.75644e-05	2.09876e-07	0.000535096	4.51646e-12	0
312281379	7.36848e-11	1.10221e-15	5.04618e-15	2.10229e-09	0	3.10247e-38	0	0	1.25611e-11	7.34385e-14	5.69018e-06	0	0	0
312281391	9.84391e-23	1.38363e-06	1.73232e-20	0	5.64685e-47	9.41713e-18	4.66951e-16	2.56433e-33	0	0.000685395	1.19685e-10	0.000621305	5.09758e-05	0
31343652	5.03602e-08	1.22753e-15	0.00104507	1.20088e-08	4.70146e-44	0	0	0	5.70977e-09	8.31847e-16	0.000643127	4.13973e-05	0	0.00133878
314121562	0	3.15839e-15	1.06741e-15	0	2.27954e-09	0	2.56476e-08	0	0	0	0	1.89194e-07	0	9.51542e-13
31415740	3.64552e-30	0	8.28815e-09	4.4777e-20	0	0	0	0	0.0147542	0.0194413	0.00862164	0.00361516	9.95024e-10	0
31415816	4.34249e-19	0.000658438	2.84584e-09	2.06405e-17	0	3.30632e-44	0	0	0	0	2.2186e-11	6.82315e-17	0	0
31543997	0	4.25696e-06	3.14976e-05	0	9.96222e-10	0	2.06475e-14	0	5.55743e-15	0	2.42846e-07	9.726e-16	0	7.75056e-23
318065792	5.56219e-74	0	0.00304587	5.67998e-20	0	0	8.58877e-15	1.18024e-21	0	0	0.000374306	0.001843	0	1.55229e-07
318065901	0.00152995	2.64147e-07	0	0.000386932	3.1564e-24	0	0	8.40366e-32	0.00106256	0	0.00219094	6.65821e-06	0	1.15899e-23
31880044	1.57513e-05	0	0	0.00223614	0	4.22317e-50	1.90818e-09	4.13354e-35	4.41392e-22	0	1.47361e-09	4.31416e-05	0	9.46457e-09
32128412	6.83734e-14	9.29903e-21	0.00426794	0.00215918	0	5.14387e-26	2.24274e-12	7.36686e-07	0	2.96812e-26	9.33247e-06	3.34294e-07	0.000353783	1.12467e-08
32453484	0.000126016	0.000719622	8.40304e-10	0	5.90058e-12	0	7.75525e-05	0	0	6.5429e-26	6.21333e-07	1.04082e-07	0.000726389	0.000283325
32469420	0	6.96011e-08	0	0.000733107	0	0	3.08282e-06	0	0	1.36446e-52	3.80349e-05	0.00255574	0	2.11153e-32
325170966	7.22377e-41	5.56034e-10	7.86173e-24	1.54986e-08	0	2.16903e-06	5.88959e-13	0	0	6.1811e-16	8.62957e-14	0.0088194	0	0.0270289
325171199	1.04557e-06	0	6.92247e-10	9.94606e-07	0	2.22774e-25	0	0	7.87142e-06	1.32367e-31	0	1.09243e-05	0	4.06318e-05
325171272	1.45698e-06	0	3.62485e-12	2.97922e-05	0	4.16407e-05	0.000101395	0	4.08432e-25	1.19182e-20	4.22169e-05	5.85323e-05	0	0
326424956	9.50463e-16	2.9609e-14	1.78705e-06	0	4.81912e-35	3.57253e-28	2.97866e-17	0.00222802	8.14077e-66	0	1.21303e-22	9.41141e-07	0	0
326425018	2.76011e-28	0	1.9788e-06	0.000608775	7.69401e-23	0	0	4.70519e-26	0	0	3.08365e-10	0.000147939	0.00226768	0
326536103	0	0	0	0	1.94083e-39	1.86765e-13	0.000144409	6.66565e-08	0	2.38207e-13	8.61045e-09	0.00630753	0	0
326536151	0	0.00247168	6.01134e-21	0	4.40871e-78	0	0	0	3.60749e-05	0	0.00369313	0	0.00816592	0
326536409	9.16901e-20	0	3.20233e-12	2.50231e-05	4.96967e-05	0	0.00125005	0.00140932	0	3.60839e-07	2.9089e-08	0.000111571	0	1.14204e-05
326536847	0.000650724	1.86615e-07	1.80043e-07	1.19951e-07	6.5791e-11	1.2651e-08	8.62979e-20	2.93671e-15	3.6375e-10	0	8.43529e-06	0.000422557	0	5.45466e-22
326536907	0	1.77937e-12	6.76023e-05	7.13805e-09	3.86637e-83	4.44326e-07	1.0185e-20	0	0	0	0	3.02693e-16	0	0
326632894	0	3.24654e-14	1.2222e-05	0	0	5.2591e-07	0	2.55738e-06	0.0366876	0	0	2.96085e-11	5.20305e-07	0
326633040	2.64987e-42	0.00192046	0	7.17894e-23	0	2.46676e-18	3.74875e-16	5.81407e-11	0	8.4596e-23	0	4.39075e-06	0	0.000421144
326781756	4.04857e-72	0	1.5285e-30	3.87174e-42	1.05634e-13	0	5.40205e-17	0	0.00897902	0.00895263	0	0.000544101	3.70005e-06	0.00180808
326782024	0	0	0.00124833	2.87959e-16	1.43159e-31	5.75589e-09	6.48009e-06	4.23233e-20	0.00192899	0	6.23591e-05	1.42903e-06	6.16141e-11	1.02825e-11
326782266	0	0	5.25133e-11	0	4.50005e-34	2.65093e-33	3.18908e-30	0	0	0	0.00302041	8.64186e-07	0	0.000473808
326782497	7.44765e-25	1.01913e-08	7.80392e-14	0.000401984	0	5.23646e-18	0	0	0	0	0.0096352	0.00684182	5.64309e-07	1.0384e-34
326782732	0	2.03377e-10	8.90976e-13	0	0.0001862	0	0.000424413	0	2.59292e-06	0	0.00394565	2.15837e-12	0.0016391	9.30808e-23
326782972	1.8267e-34	7.98055e-14	0	0	0	0	0.000546528	0	0	3.6078e-06	0.000330016	0	0	6.44211e-18
326783215	6.25118e-15	3.63856e-16	2.89045e-28	0	1.18066e-10	3.45868e-10	0	2.57347e-38	0	2.27282e-26	0.000626384	4.40023e-07	1.34217e-14	0.000512386
326783443	0.000256595	2.79282e-12	0	0	0	0	0	1.57278e-08	0	0	1.18401e-08	0	0.00398834	1.78066e-05
326783659	4.07369e-07	1.6571e-11	0	0	0	0	9.49753e-07	3.58895e-25	0	7.94847e-20	2.34086e-08	0.00761877	0.000462714	1.64132e-16
326783979	2.71702e-10	6.14621e-25	1.77936e-22	6.63609e-10	0	1.25437e-38	4.27943e-12	0	0	0	1.07549e-07	7.81204e-18	1.47665e-15	0
326784214	1.90177e-14	0.000213132	1.34185e-34	0.00415726	3.64033e-11	0	1.44983e-13	0	2.55456e-13	0	0	3.89019e-05	2.30308e-10	1.91124e-07
326784440	0	0.000349719	2.34208e-07	0	0	0	0	0	0	0	0	2.83676e-05	0	4.65185e-21
326804500	0.000579886	2.88426e-22	0	0	0	8.39028e-05	5.7382e-11	1.841e-25	0	0	1.14504e-07	2.14138e-10	0.00551101	7.2193e-27
327197584	1.96254e-13	0	0	1.26812e-14	0	0	0	4.33591e-09	0	0	8.74162e-15	5.11231e-07	0.000936548	0
327197643	9.16241e-24	2.6993e-14	7.24949e-14	0	0	5.52516e-14	1.92009e-16	1.20879e-05	0.0166847	0.00326516	0.00802768	0	0	0
327197843	0	5.52413e-09	0.0106386	0.00893721	0.00114041	1.10496e-09	0	1.05265e-72	7.2804e-06	0	3.12413e-08	1.33093e-15	0	2.86497e-10
327197998	0	3.80017e-06	4.99636e-14	0	0	0.0016848	0.000977697	0.00177299	0	1.49703e-15	0.00551534	1.22549e-05	0	0
327198045	1.06159e-16	2.78243e-32	2.19392e-05	0	0	1.48827e-07	0	0	1.8573e-44	2.35452e-49	8.13504e-12	0.00144469	0	0
327198098	0	3.29918e-05	0	0	0	2.89274e-08	0	4.45031e-19	0.00081224	0	3.44995e-10	0	0	0
327198122	0	3.49462e-26	2.66298e-17	2.15575e-20	0	0	2.48654e-22	1.03939e-09	0	5.29717e-12	0	3.23343e-13	9.17307e-05	0.000575987
327198269	0	0	0	3.91014e-09	7.70998e-26	5.96277e-16	2.36276e-07	0	0	0	0.00454684	0.00674998	0	0
327198314	1.12767e-09	0	1.72396e-24	0	0	0	8.65924e-08	1.9222e-39	0	0	3.37779e-14	0	1.66835e-09	0
327198387	3.23491e-41	2.74763e-10	2.63007e-31	8.08684e-07	0	0	8.61229e-30	2.39426e-12	0	3.90786e-25	0	0	2.56285e-08	4.9537e-14
327198506	0.00136643	0	0	0	1.85702e-56	2.08534e-27	3.87614e-23	0	0	8.27082e-19	0	1.11329e-09	0	4.26043e-24
327198559	7.39267e-40	8.35614e-08	6.85343e-08	0	9.31862e-42	6.30152e-12	1.70613e-40	6.83572e-12	0	0	0	0.000631631	0.000345158	2.77333e-08
327198628	4.93129e-19	8.87174e-16	6.70078e-06	2.46964e-10	0	0	2.07555e-10	0	0	0	1.55734e-07	1.97577e-06	9.20552e-13	0.00252573
327409390	0.0467486	0.0140481	1.61562e-05	0.0149676	0	0.000110464	0	0	0	0	0.000812952	0	0.00298522	9.55189e-12
330858351	7.64187e-28	0	2.09322e-07	0	0	0	1.08832e-18	0.000144317	2.43284e-31	0	1.42129e-13	3.85538e-08	0.00203695	0.000815825
330858398	0	3.83229e-09	0.000409301	1.55914e-25	0	0.00224228	0	1.49062e-12	0	1.57792e-48	1.03146e-05	0.00942049	0	0.0235915
330858444	4.81032e-84	0.0014876	1.91698e-11	0	9.35889e-12	0	8.14799e-09	0	0	0	0.00055579	6.70245e-10	2.62717e-22	7.40255e-08
330858525	0	8.71344e-14	3.98388e-13	1.58555e-09	7.1724e-19	7.14492e-06	0	2.03479e-24	0	1.08714e-12	3.23361e-06	8.39846e-07	9.13021e-08	0
331027904	0	0.00171504	5.11062e-09	0	2.49858e-21	0	0.000863977	1.6471e-19	1.35987e-19	6.60042e-20	0.000548406	5.52078e-24	2.82896e-13	0.0011951
331028007	4.51031e-05	0	2.49403e-12	0	1.39048e-25	7.62508e-31	2.48605e-44	0	0	3.31649e-28	0.000714203	0.00187096	1.4202e-11	1.34574e-39
331028054	0.0105665	0.023914	0.010161	0	0	0.0011612	0.00712992	0	0	0.000135251	0	0	0.000509464	4.69573e-09
332672294	0	0.00624446	0.00948286	0.00758606	0.00654737	1.36917e-05	6.52923e-24	0	3.30028e-06	6.64988e-38	0.00052678	2.71809e-20	0	0
332672312	1.83333e-30	1.15126e-05	0	0	0	2.93119e-17	4.80036e-17	1.29292e-08	0	1.27683e-43	0.00012062	3.80966e-14	0	2.56116e-13
33300811	1.35253e-07	8.32592e-09	0	0	4.32799e-12	5.11679e-21	2.30551e-33	1.44743e-42	0.0018063	0	0	0.00104144	8.15282e-10	1.06106e-43
333798107	7.24773e-13	0	0.00160516	1.37446e-22	0	6.79582e-14	0	0	0	0	0.0029865	0.011309	0	1.01918e-07
333798163	1.0248e-10	0	7.26732e-10	5.73732e-12	1.37357e-24	9.19336e-06	3.05176e-26	1.177e-19	0	1.30601e-08	0.00148025	6.59882e-05	6.19201e-06	9.05518e-05
33620426	0	0	0	0.00864991	0	8.01454e-09	1.46061e-23	0	0	0	1.10977e-07	2.85748e-08	0	0
33770508	0	0.00416971	5.48379e-15	3.14132e-06	0	0	0	1.55275e-07	0.0465735	2.14498e-06	0.0103348	0.000209538	0	0
338826807	5.24401e-21	2.4598e-14	0.00200787	0	0	0.00161697	2.47211e-13	4.13922e-08	8.35108e-57	0	9.52189e-06	0	1.67233e-06	0
338826857	2.46479e-06	4.563e-16	0	4.22809e-24	4.9439e-10	4.06767e-06	1.42613e-21	0	1.562e-09	0	0.000505926	0	1.68923e-05	0
338826915	0	0	1.94156e-07	0	0	0.0014891	1.09913e-10	2.0009e-23	0	0	1.33695e-07	0	0	0
338827012	2.88275e-33	0	2.19863e-12	7.18497e-20	0	0	4.34748e-08	1.19949e-22	0	0	1.43757e-08	0	0	6.11072e-11
338827142	8.92369e-10	2.89425e-16	0	4.74907e-12	1.0328e-20	0	3.36426e-12	2.87598e-25	0	0	6.59025e-06	0	0	6.94861e-06
343960381	0	9.21374e-09	1.11276e-05	0	2.54458e-18	0.000132481	2.58723e-05	0	0	4.90216e-37	0	0.0101913	0	0
345461107	0	0.00531794	9.02043e-08	0	0	0	0	3.82757e-12	4.10623e-15	8.38368e-14	0.000762139	0	7.56378e-05	0
345461828	4.90543e-33	1.7122e-09	0	1.2844e-06	0	8.71971e-08	0	0	2.26087e-18	8.94819e-18	0.00600248	0	2.92507e-05	0
347750411	2.99398e-26	0	0	0	6.88464e-12	0.00335505	0	1.57015e-09	0	0.000200215	0.00029467	2.71806e-05	0	7.51184e-11
351518443	6.20452e-14	0	1.13772e-11	7.54966e-08	0	0	2.26327e-13	0	1.68218e-16	0	4.28113e-08	2.25589e-11	0	1.63539e-07
356870600	0	6.06202e-08	1.2215e-08	0	0	0	5.79941e-35	0	4.1843e-05	1.61523e-13	7.77429e-06	5.40764e-09	0	6.34235e-06
356870677	5.73078e-30	0	3.82994e-10	0	0	0.00233514	0.00101872	0	0	0	4.50466e-07	8.05983e-06	0.000262275	0
356870736	2.09217e-09	0	1.35857e-06	1.63454e-14	0.00394118	0.00518953	4.93326e-05	4.83104e-12	0	0	0.000163913	0	7.02447e-09	0
356870794	3.78188e-08	0	9.26661e-07	0	0	0	0	1.32105e-33	1.81348e-14	7.67723e-27	0	5.22102e-06	8.74174e-07	4.19002e-06
356870838	0	2.31577e-15	5.97915e-10	0.000157563	2.81718e-07	0	0	2.41258e-34	0	1.17224e-18	8.41823e-13	1.83157e-07	0.00280315	1.38301e-20
358356445	0	0	3.01723e-11	7.59319e-12	0	2.76546e-10	0.000223339	8.6033e-12	9.93696e-06	7.17251e-16	1.94604e-08	9.40331e-09	0	0
358356470	0	0	5.9102e-12	0	0	0	0.00448044	0	4.69336e-09	0	0.00398922	0.00527861	0	0.000345671
358356482	2.02524e-06	7.1454e-09	1.40612e-12	2.10977e-16	0	0	0	0	8.79071e-12	0.000319005	0.00545702	2.0991e-15	6.04572e-05	0
358356850	0	0.00405782	5.15023e-24	3.47467e-08	0	0.0053975	0	0	0	0	0.000161454	0	0.00407074	0.00421517
359802265	5.40824e-08	7.6325e-05	0.00148899	0	0	0	0	0	1.35223e-05	0	3.70339e-09	0	3.30447e-08	7.80974e-08
359802358	0	0.00227305	7.12927e-08	0.00065589	0	0	0	1.39276e-19	0	0	0	1.59613e-13	0	2.48136e-08
363539522	0	0	0	2.71975e-08	1.3532e-14	0	0	1.24911e-10	0	3.14682e-08	1.26687e-06	1.57541e-22	0	1.34484e-06
363542401	0	3.65505e-05	1.0658e-06	4.22309e-13	0	0	6.38992e-14	0.00686859	0	0	0	5.39996e-05	0	0
371496125	0	0	1.63434e-09	0.000706456	0	0	6.04977e-32	3.20432e-09	0	0.000233984	0.00188079	0.000217232	0	5.46644e-10
371496268	1.25569e-69	1.31241e-17	0	0	2.06827e-20	0	1.59132e-08	5.98128e-45	0.0050876	0	3.67262e-05	0	8.40582e-07	0
371496326	7.66884e-15	1.02657e-18	0.00528724	0	0	0	1.282e-11	1.06198e-08	1.91517e-32	1.18258e-10	9.71444e-09	1.53338e-08	0	0
371670910	1.53766e-09	0	2.35288e-15	0	0	7.2784e-08	3.45906e-07	1.63038e-67	0	1.8389e-66	1.57644e-06	6.28737e-07	0	3.68062e-23
371671060	0.00028856	0.000124291	0	0	1.24886e-13	1.24854e-11	0.000358127	0	0	1.39264e-12	9.33306e-09	3.08851e-05	0	1.43848e-19
371671319	6.78257e-11	0	4.0489e-17	0.00187579	0	9.15315e-07	1.63966e-29	6.88369e-14	0.011521	0.00626238	0.00778461	1.46863e-06	1.21075e-09	0.00282094
371671341	2.7664e-38	0.000371749	0.000339492	0	0	0.0371493	0.0255739	0	0	0	2.47201e-09	0	0	1.37441e-35
371671369	4.69398e-39	2.13423e-06	2.79406e-15	1.19974e-12	0	5.04828e-15	0	2.51644e-24	0	4.14533e-30	0.00121702	6.54159e-15	1.73566e-06	1.61743e-18
372199367	1.48103e-28	0	1.61626e-25	0	6.39395e-06	7.34043e-28	2.64041e-17	6.06091e-14	0	0	0	0	0.000547347	3.00671e-05
372217586	1.89318e-46	0	0	0	2.91037e-30	4.99948e-06	0	0	2.20306e-51	3.27979e-18	5.46169e-09	0	0	6.52582e-28
372217655	0	1.31191e-25	0.00447678	0	0	0	0	0.000601501	0	0	0.00257577	8.65026e-23	0	1.28053e-45
372217712	3.21596e-46	6.23937e-10	2.47663e-05	8.82101e-13	0	0	0	0	5.5728e-25	1.18304e-08	0.000390216	0	0	0
372217768	0.0153975	0	0.0146336	0.0101797	0	0	3.06131e-08	0	2.94011e-12	0	1.2964e-07	0	9.09002e-07	0
372217834	4.08529e-59	0	2.12821e-05	1.43104e-19	0	0.000322664	1.21848e-16	0	1.00941e-14	5.67569e-07	2.72501e-07	1.48249e-11	0	1.47879e-10
372449733	1.76175e-35	0.00105308	1.94218e-05	0	0	0.000145016	0	9.62174e-09	7.2436e-23	0	1.61414e-05	0	0	0.00149904
372449800	1.50567e-17	0	2.61903e-07	0	0	4.97234e-07	0	9.16499e-67	0.000252708	6.61732e-46	2.29886e-06	0	0	1.39813e-07
372449821	2.63202e-09	2.75761e-07	2.27492e-11	5.2967e-08	0	2.85601e-12	1.18777e-38	7.0776e-20	0	0	0.000128348	2.76785e-11	3.49489e-05	1.78475e-55
372449904	0.00648066	0	3.87896e-05	0.0140434	0	0	8.02408e-31	0	2.67588e-05	9.92985e-17	4.03399e-06	2.66752e-14	7.82048e-06	0
372449971	0	4.74536e-20	1.39497e-13	0.00430058	0	1.75083e-05	0	1.586e-46	0	0	2.64796e-07	0	0	1.58307e-08
372450032	0	0	8.81789e-10	5.03617e-07	0	4.51049e-06	0	7.25854e-19	0.027158	1.52032e-05	3.86967e-09	2.08418e-07	4.02868e-17	5.03595e-18
373231359	0.00283424	7.91317e-09	1.16704e-15	0	7.10841e-43	0	4.37058e-06	2.30224e-25	1.15795e-40	0	0	0.00173495	0	1.68655e-09
374531191	6.92464e-15	8.55423e-11	0	0	3.13614e-11	9.48515e-11	2.13627e-35	0	0	0	1.41932e-16	0.000408385	2.99377e-06	0
374531244	4.59233e-15	2.12729e-07	4.29753e-14	8.2281e-05	0	2.76851e-13	1.15819e-12	8.92924e-75	0	7.45542e-10	0	0	0	0
374531598	0	2.12903e-09	2.87909e-05	3.85941e-05	5.67806e-11	0	6.2341e-07	0	4.26168e-17	1.652e-05	3.23116e-07	0	0	0
374531645	7.43369e-12	4.76575e-06	0	1.10215e-06	0.000395918	0	2.31559e-09	1.62821e-52	0	0	6.00757e-08	2.92703e-06	0	1.05033e-46
374531742	0	0	1.01047e-16	2.69e-14	0	0.000158686	0	0	0.0200465	0	0.00794591	3.3869e-14	0	0
374531848	2.7841e-50	6.12538e-09	2.0024e-05	0	0	3.26904e-14	6.77608e-05	1.17331e-07	0	0	4.54297e-10	1.79705e-08	0.0128926	7.48478e-07
374671600	8.47418e-17	1.59554e-13	1.23327e-22	0	0	1.08811e-26	0	0	8.64905e-16	1.83754e-10	7.6165e-06	5.33361e-21	0.00608711	8.68988e-08
375267221	0	0	3.90217e-16	0	0	0.000270697	2.14641e-08	0	3.76349e-20	2.46198e-28	0.00157243	5.01047e-11	0	8.06388e-16
37651481	3.12476e-14	0	0.000479854	0	0	0.000337083	0	0	0	0	8.19009e-11	0.000663559	6.62201e-06	1.19087e-11
38229112	0	0.00694546	0.0204888	0.00783971	0.0145912	0	1.73078e-22	7.16031e-39	0	1.11158e-78	0	1.82355e-06	0	3.25908e-11
384519756	0.0026807	0.00132664	3.47362e-13	0.00275549	3.82175e-14	0	0	0	3.22391e-14	1.44662e-20	0	1.6048e-10	2.05659e-07	5.85868e-13
38638403	0	4.40164e-07	2.15321e-14	3.4043e-13	0	1.88636e-36	0	0	0	0	0	2.54854e-05	0	1.30872e-12
38639923	0	0.000102405	0.000288845	6.16075e-10	0	1.24011e-05	2.5684e-25	0	0	5.81468e-13	0.000339429	0.000142531	0	0.00697023
38640276	1.20112e-28	8.51643e-27	0.0022163	0.00146287	3.85318e-18	0.000295584	0	1.73414e-08	6.27524e-16	0	1.87046e-09	0.0100589	0	5.12785e-10
38707640	1.53771e-25	5.96225e-06	0	0	0	0	0.0015317	9.36399e-06	0.000100457	3.46583e-08	7.58722e-14	0	3.29837e-07	0
38707890	9.36524e-22	3.56806e-38	0.009055	0	0.0072424	0.000796007	1.08559e-07	0	0.000311498	0	4.14986e-07	9.20948e-05	0	0.000915329
387935429	2.15513e-12	0	1.18325e-07	4.02825e-05	0	3.7281e-12	3.24127e-06	0	0	2.97516e-30	5.33959e-10	0.000122664	0	3.1395e-05
388483859	4.12521e-20	0	0	0	0	0	0	4.31651e-06	0	0	0.000286384	0	2.69744e-18	0
388542659	1.11247e-10	0	1.50626e-06	0.0169922	0	0	0.000938273	2.37215e-05	2.4419e-21	0	0	1.04302e-05	2.88895e-06	1.09177e-13
388570316	0.000305971	3.92025e-10	8.49487e-23	7.67653e-07	0	0.0213765	0	8.62491e-17	0	0	0.000578482	8.76852e-08	0	2.20317e-10
388570360	0	9.48971e-15	0.0214209	0.00664729	0.00355847	8.86878e-15	2.0757e-22	0	0.00050481	2.90172e-12	0	0.00597289	0	1.33502e-08
388570523	4.26974e-63	2.91113e-21	0	0	9.61112e-31	0	0	0	1.02019e-30	7.68019e-31	0.00702144	3.38437e-11	0	1.10668e-11
388570630	5.23727e-12	1.5886e-21	6.89433e-25	6.56096e-07	0	0	0	0	1.72903e-09	0.00351199	0	9.14818e-07	0	0
388570709	4.75162e-10	1.29305e-21	3.06582e-08	0	3.09362e-31	0	8.48249e-05	0	2.53671e-19	0	3.59838e-13	0.00506417	0.000219548	2.708e-15
388570767	5.80731e-08	0.00111593	3.25069e-23	4.20409e-05	4.00592e-06	0	0	5.42516e-12	0	9.7191e-48	1.72491e-10	0.00137944	8.37326e-16	1.24884e-05
388684650	0	0.0210947	0.015659	0	0.00261586	0	0	0	0	7.31303e-29	2.40748e-06	0.00274951	1.14633e-06	5.02932e-07
389059862	1.38944e-05	0	0	9.54182e-16	1.68146e-16	1.58727e-05	0	0	0.0255638	0.0388556	0.00770507	0.000362144	0	2.53317e-29
389060148	3.41543e-24	3.12012e-13	6.66732e-12	2.29198e-05	3.56149e-06	0	7.2094e-16	2.00603e-05	0	0	2.56555e-13	0.000237615	0	0
389060322	0	0	1.79535e-18	1.82734e-06	0	0	4.06671e-07	6.4902e-11	0	3.28703e-17	0.00248854	1.45597e-07	1.67143e-20	0
389060373	1.11387e-42	7.14588e-05	4.06822e-36	0	0	0.00378162	0	0	0	1.23068e-12	0.00361225	1.06461e-08	0	1.61045e-20
389060400	4.00696e-16	3.54883e-21	5.35952e-05	6.22738e-26	0	4.78952e-49	1.53094e-16	1.45993e-14	2.3935e-08	0	0.00149828	1.31603e-06	0.000815832	4.4785e-31
389060488	0	2.9961e-08	8.46831e-12	0	0	0	0	4.46259e-13	0	0	3.8095e-12	0.00929735	0.0086533	1.3444e-15
392972653	6.99815e-07	5.05242e-18	4.69553e-06	0.00131376	6.95136e-34	0	0	2.95938e-26	5.38659e-07	8.45976e-06	7.59861e-05	0	0	2.91377e-09
392972682	1.07363e-40	4.42051e-06	4.54485e-06	8.99244e-08	0	6.83424e-22	0	0	0	0	8.79227e-18	0	1.20187e-27	6.30178e-09
392972710	0.051889	0	0.00752076	0	0.00235982	1.88088e-07	2.86247e-12	0	0	0	0.000202058	0	0	9.31399e-27
392972768	7.5642e-09	0	5.23558e-12	1.31478e-11	2.74407e-22	5.5234e-05	8.86459e-11	1.86992e-07	1.27355e-09	2.07434e-33	0	3.08184e-08	0	0
392973229	0	6.67405e-07	3.75917e-08	0	0	0.000942096	0	0	0	8.266e-36	3.61391e-06	0.000475785	1.97762e-08	4.93083e-28
393707861	7.85808e-37	6.63447e-11	1.86513e-19	1.09673e-11	0	5.02873e-05	0	0	0	0	0.00144476	0.00870349	0.0141514	3.82372e-17
39653674	0	0	7.3058e-13	0	0	0	0	0	7.52226e-05	4.10383e-15	1.13457e-19	2.76656e-12	0.00292335	2.09069e-28
397912605	1.35668e-56	0	0	0	0	0	0	1.76964e-22	1.80618e-08	0	0.000344225	6.03974e-10	0	0
399498678	6.51903e-10	0	7.58548e-05	0.00248294	0	0.000497962	2.38601e-10	4.68511e-07	0	0	0.000695801	0	6.88421e-08	1.29748e-13
399498791	8.27845e-05	0	2.60085e-08	3.6973e-05	0	0	6.89478e-08	0	7.06521e-11	0	3.99505e-08	0.000255167	3.14194e-08	0
399498862	1.1509e-14	1.89411e-05	1.73726e-17	1.82664e-09	0	1.20228e-06	4.96111e-13	0	0	0	0.00534204	0	8.50617e-11	8.78164e-13
399528315	1.17417e-26	0	6.75319e-19	0	1.03632e-25	0	4.95656e-11	4.93197e-33	0	5.02203e-40	3.73754e-05	0	0	1.97899e-11
399528370	0	0.00118235	0	0	0	0	1.02328e-10	0	3.73888e-34	0	9.14646e-06	0	0	4.52152e-12
399528419	2.06385e-26	2.10416e-05	1.56656e-05	0	2.39128e-37	0	1.05237e-05	2.12153e-27	3.48975e-09	0	1.78415e-09	0.000162291	0	4.67781e-32
399528479	3.19836e-06	5.80618e-18	0	0	5.47014e-08	1.89439e-19	0	0	4.53956e-06	0	3.72629e-08	0.000171503	0	3.45873e-29
399528538	0	1.03854e-12	3.56816e-11	4.55107e-16	6.40093e-17	0	0.000732052	3.83778e-24	0	0	0	0.00114457	1.06263e-09	0.0080342
399528579	8.29789e-14	1.2615e-27	0.00701214	0.000208003	0	0	0.000265414	4.12843e-14	1.39074e-24	0	0	1.90961e-10	0	0
399528633	6.09397e-06	0.000763379	0	0	0	7.62729e-16	0	2.18765e-28	0	0	0.00652801	2.02245e-10	0.00217263	0
399528702	4.32978e-26	3.98364e-20	9.5154e-13	6.45452e-13	0	6.79963e-25	2.91723e-45	3.90853e-05	6.04467e-05	1.05525e-17	0.00279013	0.0123779	0	0.0299189
399528758	1.2613e-07	0	3.75836e-21	0	0	0.00498928	0	5.00715e-05	0	0	1.52427e-05	0.00016531	6.76097e-26	4.4489e-18
399528838	1.66261e-06	0.000395097	3.55442e-29	3.47649e-17	0	0.00966294	0	0.00378053	6.29494e-09	1.32241e-51	0	0.00299977	1.04951e-05	2.38752e-06
399528895	4.1439e-06	0	1.59916e-12	5.42229e-05	1.99876e-53	1.90679e-21	0.00061968	0	0	0	2.82503e-06	0.0011092	2.03374e-05	0.00167773
399528962	2.19415e-25	1.30857e-08	0.00024546	0	4.3353e-16	0.000542638	0	1.2122e-11	0.0524398	0	3.51468e-07	0	0	1.37815e-11
399529040	0	1.03315e-05	0	0.000544086	0	0	6.30775e-21	4.72275e-28	3.50091e-29	1.52535e-71	0.000149652	0	4.67686e-05	0
399529119	3.45546e-10	0	0.000313193	0	0	0	3.51629e-24	0	0	3.46274e-05	0	1.37327e-05	0.00252233	0
401723014	0	9.89142e-16	2.43138e-16	0.000184749	0.00031953	0	1.70296e-14	0	6.23832e-21	3.19257e-45	1.49533e-05	3.01615e-19	0	2.60285e-33
401817563	5.59787e-19	0.00102294	2.96674e-05	0.000163979	0	5.04243e-11	2.31026e-24	0	0	0	4.30666e-06	8.09233e-20	3.39331e-05	1.13004e-10
403225042	0	0	0	0	0	0	2.59473e-20	7.78378e-18	3.1596e-09	4.34252e-09	0	0.00153608	2.16451e-06	0
40549402	0	3.33928e-20	0.000186637	0.000760711	0	9.56332e-13	2.117e-07	0	4.17252e-08	0	0	0	0	2.89408e-43
40806958	3.10026e-07	2.05254e-06	4.22348e-07	0	0	0	2.4693e-05	0	0	0	2.06066e-10	0.0126999	1.35571e-05	0
40807285	1.10897e-44	5.66503e-05	2.64943e-25	0.000134205	1.31054e-17	1.21054e-22	0	7.44753e-17	0	9.57953e-55	0.00054111	1.16396e-13	2.28124e-09	7.28033e-18
408905826	4.0633e-08	4.07589e-16	0.000106781	0	0	4.28358e-06	0	0	6.91384e-12	0	0.00046643	0	5.39718e-05	3.0222e-06
408905827	1.0495e-18	9.69077e-09	0	0	0	4.50357e-15	3.52055e-20	0	0	0	6.66347e-05	2.44475e-07	3.69349e-12	0
408905829	4.99972e-73	2.33629e-05	0	0	0	0	0	1.28975e-15	5.31779e-06	0	7.70824e-10	6.0927e-05	0.000282835	0
408905830	2.51629e-27	0	0	0	3.92807e-09	3.05081e-23	9.79479e-13	0	3.31312e-18	2.22855e-64	6.21073e-08	7.79621e-11	0.00450679	0
408905831	0	0	2.49625e-38	0	8.82113e-11	0	0	1.82645e-57	0	4.51491e-13	1.67667e-05	0.00198672	0	0
408905832	0.00161873	6.35906e-21	0	0	0	0	1.5797e-41	1.23356e-17	1.0152e-17	0	8.92859e-07	0.00979893	0	0
408905833	0.000343926	0	2.52341e-07	0	2.70872e-12	8.70025e-17	0	2.71454e-19	7.18124e-17	0	0	0	2.6894e-06	0.00106635
408905834	0	1.29e-23	0	0	3.32385e-25	2.66184e-07	0.00141237	0	2.09605e-14	9.22685e-32	0.0106484	0	4.41444e-05	0
408905835	4.36515e-08	0	6.74199e-07	0.00460141	0	0	1.32782e-08	0.00152159	0.00013381	0	5.11671e-06	4.68339e-05	4.25317e-06	1.07612e-33
408905836	4.63029e-14	5.85705e-05	0.00397203	9.30907e-05	0	5.70898e-08	2.63367e-23	0	0	0	6.54894e-07	0	0	1.97308e-26
408905837	7.4305e-44	6.66628e-18	1.9128e-06	0	0	6.35411e-05	0	2.55785e-08	0	1.19418e-61	0	2.02904e-06	0.00153456	0
408905838	8.19224e-58	4.17507e-08	6.56773e-05	1.36481e-08	0	0	5.80682e-16	0	0	0	2.75274e-10	2.42434e-17	0	1.31812e-09
408905840	0	8.26088e-25	0	6.30189e-12	0	0	2.18547e-11	0	0	1.24363e-17	0.00506407	0.0041068	0	7.45906e-21
408905841	3.56786e-09	6.47285e-13	4.63485e-12	0	0	4.94213e-13	0	1.37825e-06	0.038949	0.00303528	0.0094433	6.4688e-05	0	0
408905842	0	2.16064e-10	9.80806e-05	6.54928e-19	0	5.66147e-20	2.27794e-08	0	0	0.000401877	0	0.00814459	0.00952564	0.0252538
408905843	2.48677e-26	6.6899e-12	2.26249e-09	0.00953923	0	4.97882e-14	0.00611208	0	1.71003e-47	1.0489e-24	0	1.17058e-05	3.09643e-09	0
408905844	4.47147e-11	0.000339176	0	0	0	1.16678e-28	0.000196088	0	7.79775e-12	0	1.42149e-07	0.000642114	0	6.34859e-35
408905846	1.55648e-06	0	2.61125e-26	0	2.50481e-33	2.97599e-06	8.01596e-38	2.9967e-23	5.07612e-17	5.11258e-43	9.3933e-07	0	0	6.63881e-06
408905847	5.60956e-24	1.03299e-10	3.63855e-22	4.58779e-21	6.30017e-16	1.39742e-15	4.71323e-05	0	0	6.28438e-56	1.5463e-09	3.02775e-09	0	5.35429e-23
408905848	6.36834e-29	7.58065e-19	0	0	0	0.0257342	0.0330394	0.00439229	2.71405e-07	0	0	8.6517e-06	8.08184e-07	1.41388e-13
408905849	5.71799e-12	1.25876e-11	1.59254e-18	0	5.88576e-50	0	1.43824e-06	6.8167e-33	0	0	0.000190418	1.77297e-07	4.07657e-13	1.26033e-14
408905850	3.63306e-77	0	0	0	7.7494e-05	0	1.10417e-05	0	5.42783e-12	9.93951e-29	1.62221e-09	0	0	0
408905851	3.00219e-32	7.88749e-05	9.03222e-44	6.4273e-06	9.1297e-16	0	0	0	0	1.51102e-06	4.13586e-08	2.09641e-05	2.67355e-05	9.85454e-25
408905852	0	1.16293e-09	2.13539e-13	0	5.72575e-26	1.5126e-22	0	0	0	0	8.89058e-08	0	0.00375031	0
408905854	0.000689246	1.10576e-24	1.31815e-12	0	3.96951e-37	1.32437e-20	1.59399e-06	0	6.01188e-08	0	0	0.000349843	0	1.05681e-16
408905855	0	2.3251e-11	0	0	8.06456e-06	0	9.01365e-07	1.65708e-27	0	0	0.000594069	1.14574e-06	1.25908e-10	0.0185644
408905856	0	0	1.55934e-37	1.06947e-07	9.96603e-63	0.0267027	0.0204958	0	2.88373e-08	0	0.000182088	3.47006e-09	8.9201e-06	0
408905857	1.39689e-29	0	2.14905e-11	2.34187e-06	0	0	0	0	0	4.58297e-16	3.41449e-11	0.00322408	8.31792e-09	6.44589e-23
408905858	0	9.52689e-12	1.66921e-06	6.97211e-18	4.8111e-08	0	3.61046e-10	1.99089e-50	1.21892e-17	3.0062e-07	1.70477e-07	0.00207782	1.29174e-09	5.70981e-05
41057278	1.33951e-31	0.00091037	1.03921e-28	9.69844e-05	0	1.50854e-10	0	0	0	0	0.000971855	0	4.45421e-08	0
41057352	2.70288e-07	5.73182e-23	2.29715e-08	7.02979e-14	0	0	0	7.2438e-06	0	0	0.00632627	0	2.91455e-09	0
41179217	0	1.553e-19	0.00492409	6.91448e-07	0	1.1188e-31	0.00018774	2.05147e-07	1.5357e-18	4.883e-60	3.4839e-05	3.29059e-05	1.80251e-07	0
41179287	8.69247e-11	0.00283994	3.77225e-11	5.85223e-09	0	0	4.10652e-09	1.06952e-24	0.0016912	0	3.1818e-11	9.72125e-08	0.000336729	2.54438e-27
41179361	1.49e-36	8.76394e-18	0.00082982	0	2.9834e-38	1.66712e-05	0	2.96256e-55	6.58237e-08	1.26179e-09	0	0	7.21901e-08	4.17082e-09
41189515	4.97054e-32	0	0.000576847	0	4.42914e-25	0	1.8571e-18	0	0	0	0	0	0	0
414086086	8.70761e-13	4.22062e-11	8.61927e-42	0	0	0.00363394	0.00465863	0	2.11655e-09	0	1.60402e-13	4.81569e-07	2.44212e-05	0
414086362	2.35542e-07	0	0	0	0	1.26265e-12	0	0	0	0	0	0.000819751	0	3.04583e-23
414086645	0.000228099	0	0.000158085	1.42032e-10	0	5.0033e-54	0	0	5.75391e-06	0	0.000159029	1.95414e-07	0	4.32295e-34
414086915	4.05321e-10	2.87255e-13	0.00297276	1.20106e-11	0	6.97331e-05	2.99124e-09	5.01118e-08	0.00393948	0	3.33208e-21	1.84753e-14	1.19104e-06	1.05553e-25
414087461	1.785e-05	0	0	9.58363e-10	0	0	0	6.74128e-34	0	1.38365e-06	2.09989e-05	0	0.00324497	1.14763e-14
414087577	1.44984e-21	0.00363819	1.65291e-16	0	1.04661e-12	2.06112e-11	3.8663e-10	8.94094e-38	1.97928e-05	0	0	0.000177909	0	0
414087634	0	8.88861e-07	2.93524e-14	0	0	2.34459e-05	0	4.54111e-32	0	7.27397e-58	0	1.76881e-16	0	0
414087713	7.39832e-18	3.71783e-07	3.92676e-07	0	0	0	1.27251e-14	8.88017e-05	0	0	0.00025163	1.11122e-11	0.000198116	1.56134e-28
414088056	6.04562e-09	0	9.7942e-19	1.00772e-17	2.90185e-34	0	5.40476e-33	1.73863e-43	0	4.4569e-73	1.6122e-08	7.9304e-07	0.00304829	0
414088509	2.8574e-22	8.42484e-28	1.81734e-12	0	1.59945e-23	0	1.36066e-10	0.000821251	0	0	0.000668998	2.10557e-11	0	0
414088861	0.0124217	0.00772101	4.59467e-43	0.0112174	0.00483144	0	1.36662e-15	0	9.95629e-39	0.00504614	0.00724299	6.82027e-06	1.29185e-08	0
414089228	0	0	3.73597e-09	0	3.70392e-12	1.32281e-07	0.000115832	0	0.000357837	0	1.43132e-06	3.3606e-05	0	0
414089586	0.00171254	0.00326009	0.00107204	1.4403e-14	0	0.0112618	0.00896949	0.00549554	1.67627e-19	0	1.03886e-06	7.04786e-16	0	5.82653e-10
414089985	1.08794e-37	0.0172314	0.00787921	0.0108608	0	1.0784e-06	5.81082e-10	1.63286e-23	0	0	0	4.3225e-13	0	0.00174173
414090084	0	0	0.000561927	0.000225023	0	0.00083034	0	0	5.80844e-20	2.09359e-13	9.91113e-06	7.82222e-10	3.49202e-09	6.84595e-34
414090130	1.99632e-15	0	8.65606e-09	2.93567e-07	0	7.11769e-24	5.65451e-05	0	0	0	0.00269637	0	0	0.0110312
414090203	0	1.22307e-26	1.27785e-07	5.80992e-13	8.02398e-08	0	0	1.00803e-43	0	2.94345e-46	0	4.30549e-08	1.86901e-06	0
414090316	0	1.49807e-06	1.40619e-06	4.47695e-11	1.00555e-27	6.45517e-06	0	2.10695e-08	0	0	0	1.80678e-15	2.20453e-13	0
414090365	0.00038647	3.35555e-43	1.11597e-16	9.27414e-09	0	0	0	2.13179e-13	5.64184e-11	0	0.000237441	3.63018e-09	0	0
414090442	3.12029e-05	2.86984e-18	2.34189e-12	3.11129e-05	2.56508e-61	1.45002e-17	0.000289226	9.4483e-34	0	0	1.13889e-05	0	4.06577e-07	2.10248e-25
414090494	8.08781e-22	0	5.4005e-08	0	0	3.48819e-08	1.33743e-19	0	0	1.1838e-05	0	0.00772137	0.000743518	1.3267e-07
418486896	0	5.43434e-30	1.66171e-15	0	0	3.46312e-21	6.17239e-11	0	0	0	0.000270437	0.0104608	0.00190912	0.010284
418487051	0.018076	0	0.000171796	0	0	0	1.29723e-06	0	0	0	8.93283e-05	1.34247e-05	0	0
418487144	3.95357e-21	0.0105735	0.0149681	0.0205232	0.00102697	0	1.27956e-35	2.96651e-07	2.28132e-07	0	0.00495658	7.90209e-08	0	0.00378001
418487384	9.5283e-08	0	0	0	0	0.000566398	0	1.3919e-10	0	4.90513e-35	0	2.2874e-05	2.86811e-10	3.77119e-46
418487627	0	0.000256978	1.06813e-09	1.78322e-07	1.22589e-79	5.03604e-09	0	6.95266e-05	0	7.77483e-06	2.86425e-05	0.00151275	6.57853e-05	3.45982e-08
418487685	3.52924e-05	8.27653e-12	4.29615e-25	0.00239793	0	3.33056e-24	2.39629e-06	0	0.00129782	0	5.02015e-07	1.99213e-09	0.000677162	1.16244e-28
418487835	0	5.89054e-10	2.32356e-30	0	0	1.47422e-16	0	3.00805e-37	0	4.08026e-19	0	0.000150713	1.40415e-22	3.57651e-13
418487912	3.86685e-23	1.23378e-13	5.70472e-06	3.46471e-11	0	0	2.69949e-13	0	0	0	5.10918e-17	0	5.27372e-09	0.00338833
418488152	1.00619e-13	2.17377e-11	0	1.98261e-12	3.55264e-17	0	1.15655e-19	6.73164e-07	6.45843e-15	0	1.5023e-06	1.19504e-11	3.32966e-06	9.98184e-06
418488227	0	1.05035e-21	1.11513e-10	0	0	0	5.40614e-13	0	8.03679e-24	0	1.65386e-06	0.00722072	0.0106794	0.0309468
418488446	0	9.59635e-05	9.72052e-14	0	6.68908e-15	0.00607059	0.0318568	0	2.42399e-20	0	0.00412252	3.16908e-09	0	9.14802e-31
418488631	0	0	0.00437117	5.09569e-38	0	2.46074e-05	0	0	6.50284e-05	3.0813e-33	0	4.2803e-14	9.5645e-08	5.07387e-08
418488936	2.8306e-14	2.38352e-21	0.00290133	0.00257081	0	0	0	0.00191351	2.15606e-26	0	0	8.68917e-05	0.00331309	0.0011506
418488941	4.98067e-16	7.51996e-09	0	0	0	3.78724e-05	3.07835e-29	0	0	0	0.00019616	4.15037e-08	2.74258e-09	0
418489035	3.88464e-06	0	8.63767e-07	0	0	8.77215e-11	9.88198e-18	0.00047557	0	9.10198e-05	3.77697e-06	1.14398e-05	8.92529e-05	0
418489109	0	0	0	0	3.14061e-26	0	8.26637e-06	2.63642e-29	0	0	0.000103101	7.72848e-05	0.00478871	0.00139027
418489187	1.90326e-17	8.99094e-05	3.03722e-07	0	1.91459e-27	0	5.93634e-28	0	0	0	0	0	0	0.000374147
418489303	2.05092e-23	1.82983e-19	8.57358e-27	0	0	1.12279e-05	0	8.50072e-16	0.0226429	0.0362751	0.00827757	5.19462e-26	0	3.4973e-11
418489383	6.73164e-39	0	0.00026631	0	0	0	3.92412e-05	0.0394106	0	0	0.00403321	4.80332e-08	8.31573e-08	0
418489442	6.54284e-07	4.5536e-25	0	0	0	0	0	0	0	0	0.00209094	6.36319e-10	2.0971e-05	0.00226042
418489681	0.00395294	0.00857861	0.0116587	0	0.00534767	1.14738e-11	6.08814e-48	0	0	4.73026e-15	2.58768e-09	0	1.82739e-14	0
418489788	1.69743e-27	7.27626e-23	1.43341e-07	0	0	4.31743e-10	0	2.57898e-05	1.4994e-29	0	0	1.68108e-05	0	0
418489849	4.05608e-18	3.94698e-06	6.7613e-17	7.05758e-06	0	0	5.76575e-15	0	0	0	0	0.000132256	5.68326e-08	0.000672726
422933946	6.49962e-05	1.12164e-20	0	0	8.53226e-73	0	1.42341e-18	3.19047e-14	0	0	0.000217506	0	4.59419e-13	2.35324e-10
422934005	1.7941e-09	0	6.02111e-05	7.74629e-06	0	0	0	0	0	6.26697e-44	0.00381751	0.00189931	0	8.1564e-20
422934269	1.31716e-09	0	2.69612e-11	0	0.000257637	0	1.36818e-12	3.05718e-17	2.88413e-05	0	1.46642e-06	1.89985e-09	0.00740958	0
422934297	6.03063e-17	1.94779e-21	0.000214129	2.19322e-05	4.15229e-24	6.85107e-08	3.8752e-21	2.423e-42	0	0	2.01983e-08	0	2.24484e-06	0.00243412
422934421	5.75626e-05	0.00490531	1.1071e-18	0	3.49004e-40	0	0	0	0	0	1.98593e-05	0	0	0.000120962
422934690	0	1.62149e-06	1.0318e-31	5.65543e-05	0	5.43649e-13	5.07613e-10	0	0	0	0.000205066	0.000611134	0.00182806	2.62423e-06
422934783	0	0	0	1.10289e-15	0	0	0	7.15925e-27	0	6.70526e-10	0.00124744	2.60434e-07	0	2.6835e-10
422935057	5.27077e-25	0	0	2.22905e-06	0	0	1.21472e-07	7.14703e-09	0	2.72994e-11	2.88517e-07	0.000120368	0	2.21766e-05
422935113	0	3.40618e-33	6.79449e-16	0	0	5.05182e-08	0.000702243	0	0.00158321	0	6.1899e-06	0	2.31185e-08	3.15172e-32
422935424	0	0	2.67906e-06	0	3.65561e-43	0	6.76999e-09	0	0	0	2.7071e-08	8.29002e-13	0	3.48916e-16
422935477	2.69351e-29	1.37717e-05	1.51893e-05	0	0	0	0.000373694	1.90743e-11	2.0093e-11	0	7.46049e-07	0.000326383	0.00186818	2.34959e-07
422935523	0	1.46499e-13	7.02466e-15	3.39229e-05	0	0	7.85435e-28	0	0.00743834	0	0	8.47049e-08	0	2.81863e-16
422935575	4.90949e-60	0	1.13849e-07	0	0	0.00131536	4.71431e-15	0	0	0	0.00190316	0.00434437	0	2.32886e-54
422935762	6.19935e-42	7.24634e-07	6.25135e-14	0	0	3.59513e-09	1.61321e-11	4.70736e-06	0	8.30905e-15	7.59909e-13	0.000174679	3.8398e-08	2.29626e-24
422935796	3.71716e-27	2.87861e-07	4.24451e-08	0.000789301	0	9.66845e-07	2.33435e-47	0	0	4.52181e-17	0	0.00366699	0	1.19889e-26
422935839	0	1.44491e-11	5.68113e-05	0	0	0	3.10373e-07	2.70594e-07	0.000165632	0	0.00232199	0.000118111	0	0
422935955	0	0.000446048	5.24751e-07	0	1.8018e-05	0.000237106	0	0	0	0.00181412	7.97866e-05	1.53721e-05	0.00712558	1.66618e-14
422936140	0	0	1.15771e-12	8.06466e-19	0	0	0	0	1.5517e-20	0	0	0	0.000497385	0
422936321	2.34669e-40	4.21515e-17	1.65555e-31	0.00444858	0	2.97295e-31	0	2.22923e-18	7.31111e-13	0	0	0.000137306	0	0
422936540	0	2.04356e-16	9.53339e-05	0.000139715	0	0	5.27836e-09	4.47266e-23	0	2.76789e-18	0	0.0062223	1.39931e-05	2.70197e-17
422936608	0	0	5.9575e-15	3.81169e-06	0	0	0	5.01725e-61	1.78632e-27	2.34023e-06	0.00155359	9.57206e-05	0	0.000251283
422936640	0	1.09977e-09	2.8315e-10	2.24342e-11	9.94841e-23	6.74596e-40	0.000328851	4.7817e-17	0	1.65776e-19	0.00206659	0.00155974	0.00178873	1.40984e-23
422936709	1.30346e-35	4.6946e-13	2.13246e-22	0	2.73261e-15	4.0156e-15	2.41725e-08	2.23582e-15	0	6.20514e-17	0.000889214	0.00230545	0	0
422936732	9.76174e-34	2.48541e-18	4.92648e-12	0	5.14276e-20	0	1.49833e-08	0	0	0	2.26097e-05	0.00140089	0	0
422936813	1.56299e-39	0	3.37826e-25	0	0	0	2.54072e-11	0	5.03824e-38	0	0	0.00613812	4.60208e-07	0.0220349
422936890	0	0	4.2752e-09	0	0	4.41367e-48	0.000110812	1.94622e-17	0	0	5.15705e-07	0	2.8389e-05	0
422937484	1.48532e-11	3.14256e-08	1.42398e-21	0.00362809	0	0.022187	9.55723e-06	0	7.54753e-07	5.76039e-30	0.00659653	0	0.000980315	4.44205e-23
422937568	1.11053e-87	5.20421e-07	5.11232e-29	1.00948e-20	0	0	0	0	0	3.54322e-09	6.4465e-05	5.16395e-08	0.00117495	2.51728e-23
422937620	7.98382e-21	0.00128907	0	0	0	6.1289e-14	1.60574e-07	0	0	1.91297e-09	2.36102e-09	0.000309745	0.000409847	2.28818e-09
422937778	0	0	0.00244528	1.06945e-05	0	4.07194e-12	1.49663e-36	0	1.91577e-07	0.000739294	5.83321e-05	0.000105365	6.68376e-11	0
423261416	0	0	0	0	0	0	4.26363e-17	1.45752e-22	1.87567e-24	0.000124989	0	0.0107368	0	0
423261846	2.60161e-19	2.53072e-19	7.64949e-19	0	6.20893e-05	1.5111e-05	0	2.87554e-30	0	0	6.90078e-07	6.8629e-07	0.000797169	0.000213953
423261909	0	0.00517686	1.34161e-14	3.26805e-18	0	0	0	0	0	4.44015e-32	0	5.89962e-06	0.0115188	0
423261980	7.41526e-34	8.70206e-05	0.000896371	0	2.19706e-07	0	0	0	8.92227e-07	0	0.00221661	0	3.10209e-06	0.000306839
423262043	0	5.57308e-19	0.000851461	0	1.07704e-36	0.0170799	0	0	0	0	0	4.1418e-07	0	0.00542652
423262092	0.0379168	0	0	0.0136019	0.0216766	0	7.09828e-50	0	0	0	0.000109813	0	1.06347e-20	0
423262327	2.19846e-07	3.4864e-12	5.13268e-18	5.80506e-15	0	3.91539e-25	5.82548e-14	0	0	0	9.98849e-05	1.10927e-08	0	0.000951024
423262377	0	4.94785e-06	2.86403e-06	0.000151386	2.10766e-31	0	1.38434e-11	0	0	0	6.2598e-10	5.61903e-06	0	3.27425e-08
423262453	0	3.69631e-10	0.0011867	7.82653e-32	0	0	0.00383126	1.84432e-05	0	0	0.000923823	0.00336595	6.84719e-06	0.000181999
423262466	2.77719e-31	2.39007e-28	2.6914e-10	2.10013e-14	0	0	0	8.59729e-43	1.23118e-27	0	2.83373e-09	0.000129796	2.42992e-11	0.000136819
423262507	4.42208e-55	0	0.00128028	2.24064e-15	8.87801e-19	0.000903327	7.40661e-21	1.15517e-16	0	0	3.07704e-05	3.7152e-08	1.70957e-13	2.8882e-14
428765613	0	0	0.00062391	0	0.000286953	0	4.40623e-14	1.55826e-05	0	0	1.52625e-11	4.05497e-05	0	3.63658e-15
428781735	0	6.91379e-05	4.23175e-10	4.52611e-07	2.32441e-11	0	5.1632e-05	0	0	0	2.93217e-14	4.3951e-10	0.00013739	0
428781805	1.69309e-17	0	0	0	8.78671e-09	0	1.36611e-16	0	0	0	0.00159147	0	0.0144163	7.7999e-24
428781810	2.60511e-13	0.000165646	0	0	0	4.20059e-08	0	0	0	4.66753e-06	7.65594e-07	0.00858898	0	0
428781872	4.15032e-45	0	4.67513e-09	3.4121e-09	3.76067e-19	0	4.56264e-21	0	4.80596e-12	9.80991e-21	3.21871e-13	0	3.90023e-07	0
428781939	0	1.70933e-07	0	0	3.26829e-20	1.39708e-10	0	0	0	0	0.00194862	0.000444662	1.79757e-05	3.40742e-17
428782011	2.89491e-07	6.66291e-06	2.43113e-07	0	0	0.00682401	0.0368472	0.00993762	1.63309e-50	0	6.72279e-07	0	0	0
428782085	2.4525e-08	0	8.34103e-13	0	1.22756e-29	0.00709456	0.0197502	0.00407519	0	4.69972e-12	4.74489e-08	3.52832e-12	9.45107e-07	7.96396e-06
428782193	0.000818676	2.07011e-12	1.27476e-08	9.71069e-28	0	0	1.51827e-15	1.70425e-34	0	0	0.000533902	5.70788e-15	9.78419e-15	0.000389221
428782254	0	0	2.34275e-06	0	1.91746e-14	3.36325e-13	2.02633e-11	0	0	0.0181289	1.02536e-14	0	1.89587e-17	2.53035e-20
428782316	3.59255e-16	1.34878e-11	1.17485e-09	1.28233e-23	4.96937e-29	0.000671833	0.000204794	0	3.03067e-26	0	1.8401e-19	0.0120634	0	0.0136004
428782376	0.00374038	0.00751974	0.0160158	0.0280032	0	2.84335e-05	3.11643e-57	0	0	5.44964e-15	3.8204e-07	0	6.07234e-12	1.10538e-38
428782446	2.44584e-24	1.31071e-07	1.49842e-13	0	0	4.34273e-19	2.55507e-15	1.01974e-05	0	1.72022e-11	1.80991e-07	0.000127377	3.74094e-07	5.321e-16
428782521	2.13884e-17	1.12919e-16	0	0	0	0	7.50115e-06	4.79374e-09	0	9.29208e-34	1.02991e-12	4.97022e-06	0	0
428782589	9.42468e-42	0	0.0003305	0	0	5.82969e-06	1.47455e-37	0	1.30042e-13	1.52186e-29	0.0058772	5.62241e-05	0	8.51788e-10
428782664	1.42716e-41	7.71157e-12	2.26156e-05	0	0	0	0.00831051	3.77638e-19	4.85002e-05	1.13758e-50	1.25752e-13	2.09078e-14	0	0.0179367
428782724	0	2.25633e-05	1.31249e-06	2.2588e-08	2.86917e-08	0.00796951	0.0183368	0	0	0	1.91309e-05	0	1.45993e-17	0
428782787	1.92018e-11	2.43736e-10	0	0	6.38405e-56	3.21087e-10	1.18039e-10	8.82139e-30	0	6.18207e-34	1.06518e-06	6.29827e-13	0.000130279	0
428782857	0	0	0	0	2.10421e-10	0	0	9.98386e-17	0	1.30817e-22	2.87548e-13	2.89787e-05	0.00221969	0
428782918	5.21307e-36	3.48459e-10	0.00269674	0	0	0	3.44262e-08	0	0	0	0.00168984	1.84606e-20	0	0
428782997	0	0	8.70093e-25	0	0	0	0.000524053	0	5.82802e-18	0	5.83531e-14	0	0	0
428783215	0	0	4.35974e-12	0	0	2.86379e-11	0	0	1.21056e-33	0	0	4.4953e-05	0	3.96732e-21
428783279	4.75741e-24	1.54341e-28	0.000281138	0	0	0	7.00698e-14	0	4.53818e-16	2.35219e-08	1.60396e-21	0	1.43885e-08	9.28337e-18
428783345	3.73442e-15	0	5.41986e-10	0.000273549	0	3.65508e-11	9.00419e-13	3.65143e-16	0	1.0887e-05	5.93834e-10	3.42078e-21	0	0
429216174	2.57765e-12	0.00268677	1.45541e-06	0	0	1.61223e-29	0	1.91447e-51	0.000929268	0	0.000147387	0.000221176	0.00441627	0
429315958	1.2522e-79	0	2.11382e-08	0	2.65129e-45	0	1.26744e-10	5.58193e-16	0	6.5634e-06	8.53998e-10	7.68612e-06	0	1.34449e-29
431808936	8.00377e-11	7.6568e-24	9.01606e-11	3.09616e-37	0	1.04334e-07	1.5189e-07	3.95748e-06	5.15771e-45	0	2.15239e-09	0.0073184	0	3.38044e-21
431809199	1.38972e-20	0	2.42724e-19	8.57443e-05	0	0	0	0	0	1.83413e-25	0.000230621	8.25286e-06	1.00178e-07	0
431809408	1.15035e-05	2.48644e-11	6.9861e-07	0	0	0	0	2.41307e-13	0	0	0.00131034	1.15222e-07	0	3.08723e-12
431809464	9.14967e-07	0.00121695	0.000358182	2.37775e-14	0.000120358	2.24106e-19	0	1.85275e-26	0	1.14979e-19	1.23196e-05	1.35945e-08	2.00626e-16	0
431809518	1.74056e-29	9.60924e-06	0	0.00375403	2.03512e-16	0	4.79096e-19	0.000347047	0	0	0.000447743	0.00119957	3.31662e-14	2.74043e-07
431809676	1.80275e-32	2.39832e-06	8.56999e-36	0.00151605	0	0	3.55638e-22	1.38271e-18	1.07507e-12	0	0	0.00039465	0	1.79452e-06
431809730	8.50628e-90	4.28819e-15	2.48062e-09	0	1.28461e-22	1.25671e-17	0.00229002	4.26237e-21	0.00447803	0	0.00811021	0	0	1.68408e-34
431809796	3.36635e-15	0	0.000226173	2.01872e-06	0	2.54189e-06	2.93724e-10	1.12174e-14	0	0	0	5.73142e-10	0.000243102	0
431809857	1.05758e-15	0.00394879	0	7.5749e-05	1.43397e-05	4.74204e-20	1.8718e-15	0	1.01418e-15	0	2.91397e-10	1.36245e-07	2.0445e-25	8.22324e-18
431809933	0	7.28666e-08	2.68839e-24	0	0	6.54308e-35	0	3.60936e-62	0	0	2.22547e-07	9.72733e-06	0	0
431810092	8.9173e-86	1.49881e-10	5.65647e-16	9.13334e-12	0	0	5.88002e-12	4.2124e-69	1.14491e-06	8.80082e-22	3.94662e-06	0.00992815	0	0.012251
431810239	0	1.37383e-09	2.65557e-12	1.71706e-27	1.80529e-63	0	1.44689e-26	2.00992e-29	3.34876e-05	4.87417e-19	0	2.64819e-08	5.87717e-05	1.09612e-18
431810244	5.7174e-07	1.12253e-12	5.84452e-07	0	7.52157e-07	2.22611e-09	1.88443e-31	0	3.8545e-16	0.000588852	2.52071e-06	0.0044057	4.28839e-05	1.38296e-10
431810287	0	2.04013e-14	5.58467e-09	0	1.55118e-06	0	8.12481e-10	0	0.00542179	0	0.00844803	0	0	9.45639e-17
431810292	5.19378e-22	0.0185937	0.0163803	0	0	2.39568e-08	8.24849e-11	2.88123e-35	3.75976e-33	0	2.91903e-12	1.5049e-07	0	0
431810358	0	0	1.23193e-16	0.00157106	0	0	0	0	0	0	1.80762e-13	3.97179e-05	0.00508684	0
431810441	4.03221e-24	2.77827e-05	2.50552e-06	0	0	1.7167e-14	5.01847e-12	1.432e-05	0	0	5.73889e-07	0	0.00432744	3.48319e-10
431810493	2.27682e-11	1.19341e-05	0.000455138	0	9.69396e-32	0	0	5.59576e-06	0.00250552	1.28807e-46	0	0.00084657	0	8.09605e-36
431810540	0.0094832	0.0167989	1.67902e-21	0	0.0767831	0	0	7.6854e-29	0	2.60649e-09	0.000266578	2.81773e-15	0.00934494	0.0192134
431810571	1.52205e-37	8.42202e-05	6.27787e-12	4.27776e-29	1.14471e-09	0	0	0	0	1.1171e-15	0	3.79704e-09	0	0
431810834	0	0	3.19116e-11	8.73036e-11	0	0	0	1.09969e-41	0.043884	0	0	4.98065e-08	0.00195088	0
431810901	0	0.000128346	0.0191629	0.0159494	0	1.29342e-16	0	1.41676e-09	0	0	0.000171492	3.73157e-05	0.0015687	4.42562e-05
431810934	1.88429e-49	7.62777e-08	0	0	0	0	1.4605e-10	0	0	5.43996e-21	0.000122512	0.000387942	2.98682e-08	2.76386e-39
431811043	1.64532e-12	0	4.98532e-08	0.00622037	0	0	3.85353e-07	2.51653e-20	3.02522e-15	0	2.96348e-11	2.44043e-06	0	2.63461e-11
431811082	2.52331e-07	1.80844e-09	0	0	0	2.55146e-08	0.000277073	6.06213e-08	0	0	5.45419e-06	0	5.17189e-13	0
435439265	2.46221e-15	4.22025e-07	7.71307e-08	0	3.96854e-13	0	8.30034e-19	1.00045e-28	0.00843396	0	0.0105429	0	1.98554e-10	0
435844340	7.75637e-38	0.000534359	1.19054e-23	0	3.16546e-06	0.0100408	0.0176672	0	0	0	1.27362e-09	0.000194894	1.59887e-12	1.67415e-25
435844510	0	0	8.62128e-22	0.0032739	0	1.0682e-05	1.61708e-05	0	5.74137e-42	0	1.63056e-14	1.98466e-12	2.50264e-06	4.80532e-08
440789269	0	3.48285e-19	7.2746e-22	4.56359e-10	0	2.06194e-13	0	0	0	5.54166e-47	0.000935627	0	0	0
444475874	1.58357e-08	0.00561117	0	0	0	4.7094e-09	0	0	0	0	2.91852e-19	0.00146705	3.96772e-06	2.09684e-12
446730228	1.55671e-14	8.75913e-09	3.58033e-20	0	6.65981e-07	0	0	0	0	0	5.09724e-05	4.78011e-05	0	6.6812e-09
448244584	2.02212e-05	5.89261e-27	5.62028e-08	0	4.95919e-42	0.00631237	0.0163981	0	0	0	7.85012e-05	0.000902636	7.9947e-05	0
448244641	7.78478e-24	2.46679e-25	4.54152e-07	0	0	3.07944e-08	0.00484366	1.48765e-20	0	0	5.16216e-11	4.26922e-07	7.43339e-09	1.1867e-20
448244686	2.95876e-19	2.64143e-09	1.0907e-19	0	3.18857e-07	0	2.33939e-17	6.11265e-21	1.23858e-20	0	6.59684e-10	5.51015e-05	1.29575e-11	0
448244742	0.00144593	1.73711e-13	0.000768002	0	4.50454e-06	0	1.88392e-28	0	0	0	2.13916e-05	6.06784e-11	2.22931e-05	0
448244985	2.13357e-10	2.85616e-08	2.08456e-10	0	0	0	9.28059e-10	1.8895e-44	0	0	1.74138e-05	6.71021e-09	0	1.38367e-14
448245045	1.74703e-24	2.84167e-11	0.000112986	0	0	2.51295e-07	1.47066e-05	1.67885e-12	0	3.48818e-24	0	1.25375e-08	0	0
448245104	0	6.13279e-17	0	5.40073e-28	0	5.38238e-29	0	0	0	0	0.00177244	1.33504e-21	1.61399e-16	1.19034e-13
448245173	8.14881e-09	0.00197536	0.000321735	0	0	3.66681e-06	0	2.14074e-10	0	0	0.00345525	0	7.72705e-14	0
448259945	2.0676e-27	0	0	0	0	0	1.73397e-13	0	5.67336e-14	0	0	0	0	0
448260223	1.42324e-09	8.00798e-06	6.66165e-09	5.90477e-07	0	0	7.68844e-18	4.1318e-56	2.7947e-14	0	2.56682e-11	3.32224e-08	1.15882e-08	1.04747e-17
448260273	0.003539	0	0	0.00285249	1.27874e-05	0	2.16526e-06	1.70376e-11	1.12344e-08	0	0.00163018	1.5375e-12	0	0.0205776
448260543	7.09063e-36	0	0.000100903	5.89807e-05	0	6.57342e-07	7.60033e-10	5.96652e-20	0	0.00079732	2.76164e-06	1.05922e-09	0	3.62195e-30
448261025	2.7518e-20	1.76533e-05	0	0	0	0	0	7.81546e-14	0	0	8.37574e-05	4.7305e-06	0	1.94835e-27
45429963	0	0	2.71113e-05	8.28008e-10	0	0	0.00130204	0	0.000759213	0	3.92751e-07	4.69746e-11	6.22069e-10	0
45429984	5.49579e-13	7.38537e-05	8.1491e-16	7.90151e-14	0	7.90525e-06	3.18011e-11	1.12288e-15	1.06682e-23	0	1.1846e-05	2.02139e-08	0	0.00155646
45597171	0.00122003	0	1.52257e-11	4.38721e-05	1.22494e-23	2.67934e-06	3.65008e-08	0	0	0	4.90229e-06	0.00905549	0.0117379	0.00672627
45597386	0	0	0	2.75875e-20	5.06382e-06	0	0.00565727	0	0	6.02892e-10	1.33183e-05	1.38031e-11	0.000631031	2.47348e-07
456351021	0	1.62085e-09	0.000348718	1.05584e-30	4.68492e-15	0	2.67863e-37	0	0	3.41302e-19	1.35393e-10	0	0	0
456351087	4.06141e-42	3.27048e-17	5.69295e-10	0	0	0	0	7.53388e-15	0	0	9.63372e-07	1.00756e-09	0.00274478	0
45686283	3.75291e-05	5.10524e-16	1.93455e-17	0	0	0	3.00452e-16	0	0	8.99109e-08	2.17502e-08	2.18912e-09	2.54307e-15	0
460041934	0	0	3.57113e-09	0	0	9.12374e-24	0	0	0.0240605	0	0.00836241	1.47326e-08	0.000440854	1.29869e-30
460042012	0	0	1.14816e-05	0.000331913	0	0.00126191	0	0	4.83326e-18	0	0.00166974	0	0	0
460042095	1.07606e-32	0.00088413	2.54807e-11	4.69955e-13	0	0.00285773	0	8.54023e-52	1.83473e-05	8.51974e-12	3.38118e-06	0	0	4.31224e-16
460042176	3.60185e-26	0	0.00134653	0	1.56877e-19	1.17511e-07	0.001152	0.000252719	1.78781e-11	7.17364e-42	0	2.40382e-09	0	8.23848e-08
460042257	0	0.00125251	4.80635e-27	0	0	0	0	0	0	0	1.64514e-05	1.77524e-06	0	0
460042324	0	0	3.95259e-23	3.54168e-05	0	0	6.10568e-39	0	2.14414e-33	0	0	0.00803684	0.0108838	0.0126858
460042372	0	9.57409e-08	0	0	8.5997e-30	0	0	6.46786e-59	0	2.49624e-05	0	1.63729e-06	0	1.64512e-15
460042436	0	1.29979e-09	5.63866e-07	0	0	4.79765e-05	0	0	0	7.5827e-18	1.05196e-08	2.0182e-07	1.93917e-06	0
460042674	7.71028e-35	0	0	2.39495e-05	0.000606149	0	0	6.42792e-17	0	0.00125102	0.000223977	3.78015e-07	0.00114881	9.12164e-06
460042888	0	1.445e-08	0.00352189	1.79491e-12	3.61509e-27	0	9.69771e-08	0	0	2.56989e-12	2.5791e-06	4.97907e-05	0.00140473	2.50318e-06
461474957	4.60127e-43	5.7085e-16	4.02606e-10	0	0	0	0	0	0	0	1.2361e-06	1.31779e-07	2.20257e-12	0
461475022	1.89896e-65	0.00353993	1.26092e-05	0	0	1.57829e-07	8.6892e-21	1.27807e-09	0.000143695	0	0	1.55222e-15	0	2.87773e-21
46358648	1.20745e-10	0	5.51809e-05	7.6233e-09	2.12909e-55	0	7.04192e-15	0	1.07578e-49	7.43031e-07	0	0	0	1.98375e-08
46401626	0	5.79662e-15	6.91898e-06	0	9.58538e-07	1.93053e-05	9.16428e-08	0	0.00955814	0	0.00694895	5.15763e-10	0	1.87375e-20
46401737	2.41386e-53	1.47887e-05	2.55256e-05	2.55699e-08	0	0	0	3.73368e-26	0.000107948	0	0	0.000156403	0	0.00144367
46402086	1.97178e-08	5.47191e-11	0.00387782	0	5.78906e-19	2.3875e-12	2.38471e-26	2.13445e-09	1.52824e-26	0	1.52344e-12	0.0009775	4.69396e-09	1.72277e-07
47073736	3.40072e-17	3.03691e-11	0	0.00028438	0	0	3.68992e-11	6.16986e-19	0	0	7.85599e-07	0	3.03075e-07	6.11293e-12
472339117	1.68312e-33	2.57888e-16	4.49048e-17	3.07528e-08	0	2.87257e-18	3.11573e-05	2.9946e-20	0	3.27523e-12	0	0.000241896	0	4.11914e-25
472339167	8.25174e-10	1.13165e-13	6.36416e-32	0	0	0	1.00292e-05	1.68655e-38	0	2.11735e-05	0.00246005	8.55304e-15	1.88379e-07	0.000455584
472339381	0.000150696	2.79496e-20	0.00717792	1.4868e-18	7.58677e-16	0	1.54584e-14	0	3.92474e-28	0	0.000479276	1.29105e-09	0	3.99988e-06
472339613	1.42179e-10	8.30637e-06	2.56442e-15	1.28035e-08	1.74825e-06	0.000151703	0.0112633	0	0	0	6.90668e-12	2.36307e-14	0.00488624	8.64834e-15
472339668	0	0.000109256	4.41918e-08	5.07717e-06	0	0.00737541	0.0285489	0	0	3.4324e-11	0.00226875	0	0.00263138	0
472339781	0	2.87745e-17	0	0	0	0	1.90388e-12	5.51219e-08	1.41065e-09	0	0	3.57972e-08	0	0
472339853	4.64462e-52	0.000112843	0.000492688	1.58225e-28	0	5.81644e-17	0	0	0.0213064	0	0.00786489	0.000299088	3.57256e-06	0.000699256
472339958	0	9.25707e-07	0	0	0	4.74894e-06	0	0	2.29757e-29	0	0.000384846	0	0.00367392	0
472340155	0.00214384	1.12671e-08	0	0	0	0	0	1.06829e-07	0	0	0	6.193e-06	0	0.0032667
472340220	1.59453e-20	9.28895e-05	0	0	2.01891e-05	2.98017e-10	1.18698e-11	7.83439e-28	0	1.49926e-56	0.0051186	0	6.95747e-05	0
472340437	1.40794e-14	3.99063e-13	0	0	0	0	0	3.20266e-19	1.0208e-08	0	0.000303171	0	4.42652e-11	3.89287e-05
472340512	0.00316752	0	1.1238e-17	0.000170642	0	0	0	1.17403e-12	0.00138691	0	0	0	0	0
472340572	0	1.87458e-27	1.17561e-10	1.35126e-06	1.94326e-40	1.02537e-10	4.15905e-06	1.04145e-12	0	4.30531e-14	0.00183675	0.000191382	3.77319e-16	0.000197353
472340688	1.71035e-31	5.94755e-35	7.2301e-20	5.08084e-15	0	3.72483e-10	0	0.000104463	0	4.41327e-27	0.000369134	0.00741729	0.0091674	6.05867e-06
472340788	1.28288e-33	1.89877e-11	0	8.9002e-06	0	0	0	1.08158e-11	4.24483e-26	2.03316e-35	0.000947565	0.000213353	0	1.41647e-12
472340845	4.2566e-34	0	2.34247e-32	2.93694e-12	0	0	1.99775e-21	0	0	0	0	5.062e-16	0	0
472341379	0	1.22955e-09	0.000145423	0	1.19232e-34	0	1.4038e-28	5.28662e-57	0	0	8.6274e-17	0	5.24541e-05	7.8354e-38
472341456	0	1.94028e-08	0	0	1.9013e-15	4.08948e-27	3.8554e-09	0	0	4.41734e-24	0.00539925	4.75433e-13	0.00120164	0
472341521	1.08547e-52	4.50503e-11	0.00112798	6.62665e-15	0	0.0116996	0.0126133	0	0	0	0.00127854	0	4.41646e-07	0
472341743	2.80826e-06	0.00384255	0	2.40351e-08	1.38899e-27	8.71155e-13	5.06437e-22	0	0	0	2.42797e-08	0	2.34337e-07	4.8686e-15
472341815	0	0	0.0153098	0.00687105	0.000832268	2.82392e-06	9.43565e-35	0	9.45897e-13	0	1.58366e-05	0.00341449	1.29362e-16	0.000847774
472341879	2.37089e-13	0	0.000808705	0	1.36999e-42	0	0	0	3.11437e-19	3.97609e-13	3.35359e-08	2.051e-05	0.00359898	1.83032e-16
472341954	1.55476e-07	6.95459e-07	0.00369577	0	0	1.19743e-10	6.88355e-12	0	0	4.86997e-10	0.000358982	6.86879e-08	3.44022e-07	2.98869e-15
472342165	4.2973e-35	0	0	0	2.70056e-11	1.88647e-22	2.97538e-22	0	0	0	2.25657e-08	0	2.16227e-05	0
472342280	3.34529e-29	0.000265074	9.2128e-06	0	0	1.23649e-14	9.58421e-34	7.32785e-08	7.20019e-20	8.1432e-39	1.77641e-06	0	0	0.00262066
472342352	2.58498e-16	0	4.2651e-13	0.000881323	5.94242e-23	0.00198451	6.83133e-17	3.85126e-15	0	1.52009e-30	4.37002e-05	9.38917e-05	0.000474015	0.000598831
472342816	0	0	2.94265e-08	0	0	1.57474e-06	4.301e-38	0	4.57321e-08	2.78414e-06	6.65959e-14	0	0	0
472342874	1.93559e-21	0	5.84876e-05	0.00208474	0	4.65442e-11	0	9.79584e-22	2.50729e-17	0	4.38347e-07	2.78849e-22	8.45675e-22	0
472342931	3.43048e-21	0	0	4.8851e-17	0	0	5.31992e-24	0	0	0	5.63181e-10	2.44097e-05	1.6885e-08	6.11501e-20
472342987	9.51632e-06	3.62395e-08	0	1.65328e-06	3.02672e-19	0	0	1.66461e-14	0	2.38244e-19	1.61473e-06	0.0103252	5.5059e-12	0.00187687
472343131	0	0	2.32581e-21	0	1.86384e-34	0.000120992	0	9.12025e-31	4.28705e-39	2.78653e-23	0.000877939	0	0	5.69734e-18
472343184	0	0.00732347	0.0200374	0.010515	0	1.49233e-06	4.01222e-14	2.02266e-58	0	0	3.86096e-06	0	0.00231662	4.32739e-19
472343238	0	1.91401e-10	1.4196e-09	0	0	0	0.00195103	0	0	1.33763e-24	0	4.12453e-11	1.28533e-06	0.00504984
472343459	1.61832e-11	1.24531e-10	1.34188e-05	0	1.39437e-30	1.4032e-07	1.78015e-23	0	0	4.1682e-12	0	0	0.00633274	1.4273e-05
472437218	0	3.752e-12	3.39193e-07	6.13977e-16	1.03419e-07	9.33775e-26	0	8.87033e-14	9.72878e-30	0	0.0002905	0	2.0147e-09	0
472437258	0	0	1.99025e-13	1.65109e-08	1.31551e-32	0	4.10079e-32	0	2.48223e-05	2.73305e-39	0.00305467	0.00535192	0	3.3601e-07
472437437	0.0235846	0.0123519	6.332e-08	0.0316673	0.00289906	0.000115613	1.89551e-13	0	0	0	0.000733042	2.96772e-08	0	0
472437676	2.12398e-37	2.68395e-05	0.00609167	0	0	0	9.79495e-09	9.23559e-13	0	1.39064e-38	6.58562e-21	0	5.59512e-06	1.60091e-22
472437772	0	0	0	3.46112e-06	0	6.57167e-13	0	0	0	0	2.46351e-06	0.00118098	1.5556e-11	0.00031929
472437937	0	2.84947e-15	5.8571e-11	0	5.55555e-05	0	0	0	0	0	0	0.0131974	0.0124187	0
472438181	0	0.000639169	0.00205815	7.55795e-15	0	0	3.35857e-17	0.000958874	0	1.98814e-19	0	0	0	9.66528e-08
472438250	0	5.41625e-17	1.28688e-20	1.75713e-05	1.5161e-69	1.55803e-21	0	1.49466e-56	0	0	0	1.94391e-08	9.31406e-10	1.65476e-19
47566140	0.000105302	0.00428454	3.46471e-10	5.12078e-09	8.65429e-05	3.12624e-19	0.0054423	0	0.000619481	8.48682e-26	9.47686e-08	0	0	0.000102553
476572429	0	0	2.82074e-07	0	2.5692e-81	5.13371e-28	0	2.12772e-12	0	0	0.00416784	0	0	4.30876e-08
47777280	4.79612e-12	0	3.65564e-05	6.24995e-14	0.00013428	2.24581e-15	5.21451e-15	0	0	0	1.92085e-07	0.00176141	2.43437e-08	1.33059e-25
47835019	0	0	1.98703e-26	0.00643047	0	1.13872e-06	0	0	6.31479e-11	1.3257e-26	6.95013e-10	0	3.29447e-05	6.46927e-19
47842848	1.47944e-05	0	1.8489e-06	1.92077e-06	0	6.00789e-19	0	8.1876e-13	0.0413452	0.00377699	0.0100296	1.29291e-12	0	4.31703e-11
479336462	0.00492765	0.0155624	0.0209499	0.016463	0.000748975	1.92591e-17	0.00166074	4.40778e-15	1.57362e-12	6.42135e-25	0	0.0002739	2.41382e-06	2.37398e-18
479336529	1.52371e-18	6.93905e-17	0	0	0	0	0	0	0	2.44534e-21	0	0	1.19358e-05	0
479336577	0	1.37517e-08	1.63301e-19	0	0	0	1.33708e-05	1.10106e-38	0	1.36284e-11	0.00251731	0.000198464	1.22557e-15	2.58277e-09
481018805	2.69794e-11	0	9.14527e-17	0	1.10805e-47	8.72324e-37	1.67601e-09	0	1.48674e-31	0	0.00435363	7.32836e-06	0	5.27915e-06
481019069	0	2.30702e-06	6.37519e-09	0	0	2.98546e-07	0	0	0	1.7543e-20	3.93855e-05	1.60732e-07	0	7.50722e-09
481019146	1.31035e-10	1.18447e-08	5.57269e-28	0	0	8.34505e-14	0	1.007e-27	2.39163e-06	0	2.21969e-05	2.57128e-06	0	7.47429e-13
481019198	0	5.13657e-06	0.000873641	0	1.14525e-16	5.2627e-06	0	5.05335e-30	3.80478e-13	6.41112e-32	0.00365249	2.14273e-05	0	0
481019412	1.01382e-05	0	0	5.12447e-27	0	0	0.000442751	0	3.32679e-12	2.17143e-65	1.55371e-05	0	6.89781e-07	0.00649055
481019622	0	1.64492e-05	0	0	4.52729e-31	0	0	3.62991e-14	0	1.10587e-37	4.49753e-06	1.56858e-09	0	1.97434e-06
482849224	7.18508e-08	4.59044e-07	0.00164577	1.73824e-06	0	7.50363e-09	0	3.78277e-31	2.8598e-09	0	0	1.79697e-05	0	6.42927e-40
48696391	0	0	1.46083e-23	6.26929e-11	6.54372e-32	0	4.2606e-15	1.90216e-18	7.90171e-11	0	0	5.35072e-06	0	0
48696638	0	0	1.02896e-08	8.11413e-06	2.48221e-29	8.16844e-33	4.06559e-18	3.13721e-40	1.78492e-12	8.28725e-10	0	0	0	1.87527e-08
48696682	0	0.000136839	2.16041e-09	3.04096e-14	1.30323e-20	1.34918e-19	0	0.000133143	0	7.94641e-09	7.32036e-10	3.32739e-06	3.63464e-23	1.49207e-05
48696910	1.04319e-09	2.30691e-22	0	0.000177563	0	4.19945e-07	7.5938e-36	0	0	3.08575e-22	4.0373e-07	0.00550135	7.6404e-19	7.01588e-08
48697070	8.7775e-09	4.03938e-09	1.07418e-08	8.61272e-15	3.51644e-29	2.70987e-05	3.74774e-05	3.90447e-07	3.43066e-22	1.43635e-07	0	5.54924e-08	0	0
48697190	3.18981e-10	0	6.43154e-27	0	0	0	2.52056e-06	3.10913e-24	0	0	1.11962e-06	0.00351351	0	1.69003e-10
48697258	0	2.0318e-05	3.20647e-21	4.18434e-09	0	1.9936e-07	2.72555e-31	0	0	2.08143e-07	1.75663e-07	0	0	5.58262e-27
48697401	2.35716e-12	0.00166706	4.13856e-31	0	0	0	0	2.30317e-90	8.69575e-05	0	1.77456e-05	4.15205e-09	3.01094e-12	0
49248521	9.13839e-14	2.24062e-14	0.00141605	0	0	7.05581e-19	0	0	0	1.57642e-07	0	0.000917174	1.46894e-09	5.52757e-06
49248530	0	0	1.95859e-27	0	0.000545113	3.34217e-18	0	8.6143e-25	8.50881e-06	0	4.53189e-12	0	0	0
496838603	0	4.48597e-09	1.25058e-18	0	0	0	0	5.10611e-21	2.93759e-10	0	4.60131e-05	0.000946897	0	2.62343e-08
50058548	1.44426e-50	9.87439e-29	4.23852e-05	0	0	0	1.90618e-20	5.48837e-46	0	9.56666e-14	4.82419e-11	2.0065e-05	4.10816e-06	3.65551e-08
508177331	0	0.000150588	9.00591e-05	1.66613e-10	0	3.30408e-06	1.7846e-19	3.91204e-38	0	1.34785e-28	7.00125e-05	1.3046e-18	3.47473e-08	1.27161e-44
508177514	4.15036e-29	6.84188e-26	1.37641e-10	3.92105e-10	0	7.03392e-18	0	6.17439e-10	1.1028e-10	1.59048e-08	0.00012443	3.31644e-09	1.38647e-06	0.000189526
508177721	2.1809e-31	0	4.07281e-19	0	0	0	5.03906e-07	0	2.12619e-10	1.62395e-22	5.94221e-09	0	0	6.12043e-50
508177859	0	0.000786196	0	0.000199959	0	0	0	1.21852e-30	2.9843e-25	0.0043668	4.62885e-07	1.28276e-05	0.00257632	1.41137e-06
508178009	1.45469e-15	1.27314e-16	3.15133e-07	0	0	0	1.14001e-30	1.00521e-10	2.73844e-18	4.07439e-05	0.000742628	0.00304345	0.00498561	0
508178111	3.82438e-36	4.74369e-15	6.1983e-05	2.48965e-07	3.16826e-12	0	3.06238e-27	3.46401e-27	0	0.000185164	0.00897852	0.00259346	3.14876e-17	0
508178429	0	0.00157489	5.43973e-07	0	0	8.01208e-05	3.36323e-28	9.86342e-23	1.54301e-55	0	0.000106409	0.000381339	0	0
508178651	2.00792e-67	4.97934e-09	0	1.11561e-14	0	1.25177e-25	0.0141188	0	0	4.80562e-09	0	1.96448e-11	0.000290012	1.48074e-31
508178941	2.07283e-16	4.59004e-06	0.000191851	0.00201275	0	0	0	7.60973e-10	1.11571e-11	1.00108e-05	4.52302e-05	7.43123e-10	9.29874e-09	0
508179165	7.83747e-65	0.000219907	0	0	0	3.12225e-12	0.000461853	0	0	0	0	0.00967127	0	0.0150925
508179584	1.36739e-08	0	4.07645e-08	1.42306e-07	0	0.0205946	0.00967878	0.0206243	0	2.941e-05	2.03788e-07	7.30736e-09	0	5.41433e-14
508179825	8.93174e-06	4.78693e-07	4.62976e-05	7.69329e-10	0	1.91337e-14	7.10861e-10	6.18376e-32	0	0	0.00146241	2.34592e-12	0	0
508179906	1.77581e-06	2.24743e-09	4.25723e-06	0	0	5.78601e-10	0	1.14637e-64	0.000540536	0	6.72879e-06	1.47071e-16	0.0021265	3.42224e-05
508180091	1.04536e-12	3.45618e-08	1.13867e-26	0	0	0	1.35861e-07	0	3.23679e-32	0.00043391	0	0	0	0
508180468	0	2.22181e-07	0	5.98792e-21	0	3.85838e-23	3.39689e-09	0	0	0	0.00192577	0.00793039	7.56586e-06	0
508180789	0.00202699	0.00373904	7.44243e-16	1.72948e-17	0	0	1.74094e-11	0	0	0	1.94273e-10	0.0114563	0	0.00925393
509139223	2.13358e-48	0.000518567	0.00181824	0	0	0	0	0.000439637	0	0	0.0038598	6.40001e-08	0	0
509139299	1.33857e-17	4.63298e-05	5.52325e-06	9.90561e-26	3.59241e-16	0	8.67672e-06	0	3.87217e-06	2.52765e-41	0.00126291	0	0	6.35564e-13
509139354	0	1.75954e-08	5.38523e-14	0	0	0	1.10597e-15	0	0	0	0.000130348	0	0	0
509139383	0	0	1.04506e-05	1.95201e-10	0	6.21798e-07	0	1.6995e-15	1.61663e-35	0	5.90276e-11	1.42363e-09	3.28874e-09	4.53097e-14
509139878	0	0	4.70899e-07	2.41718e-09	0	8.176e-34	4.43152e-10	0	2.99518e-17	0	2.96449e-09	2.38876e-05	0.000380864	9.61638e-19
509139941	9.4535e-09	0	1.27551e-15	0	6.46025e-13	0	7.18115e-22	0	4.19872e-36	5.62784e-14	9.83111e-05	2.58643e-11	0	8.10258e-13
509140039	5.82304e-18	0	0	0	0	0	0	0	6.5434e-43	5.32384e-16	1.49379e-08	1.87305e-06	4.23776e-07	7.56138e-17
509140090	1.1524e-30	0	0	0	7.26941e-66	0	2.74997e-14	0	0	1.39107e-33	2.05443e-09	0	0.000152697	0
509140844	0.000487546	0	0	0.00266163	0	1.47924e-27	2.43332e-12	4.03352e-42	0	0	8.82009e-12	0.00382659	3.6307e-18	0
509140939	1.17609e-07	0	0	0	1.38821e-16	1.84906e-06	0	0.0524051	9.69769e-07	5.36815e-29	0.00114388	0	1.53797e-05	0
509141009	5.68988e-31	0	0	0	9.49253e-59	9.70319e-19	0	4.2336e-51	0	2.01367e-22	0.000168931	2.31571e-06	4.16567e-05	1.48214e-11
509141026	1.2252e-05	0.00658608	0.013986	0	0	0	7.72853e-08	0	0	0	0	1.12463e-10	8.91942e-12	2.06234e-10
509141216	0	6.18761e-06	2.32757e-14	1.1152e-10	2.82776e-75	1.13669e-19	0	0	1.49501e-08	4.31512e-52	0.000423875	1.96288e-05	0	0
509141259	5.10586e-14	7.06985e-15	0.000133732	0	2.42598e-13	2.79422e-26	0	2.43581e-78	4.02299e-30	0	3.23703e-08	0	0.0011232	3.57266e-05
509141289	2.31295e-10	1.07163e-08	0	0	1.98771e-09	0.00121055	0	0.000406365	0	2.1255e-20	0.00107472	2.63767e-09	0	3.27793e-05
509141363	0	7.0237e-33	7.14396e-06	0	2.95332e-32	0	1.24503e-18	1.11033e-05	0	4.09618e-34	3.88345e-14	0.000304374	1.33502e-06	5.21952e-24
509141536	1.54926e-19	0	3.44462e-05	7.39432e-06	1.46628e-49	3.79798e-26	1.44153e-22	0.000113277	3.71668e-14	0	0.00853444	0.00163274	8.32935e-15	0
509141608	0	4.99142e-07	0.000692387	9.48438e-17	1.73257e-09	1.23944e-15	2.73865e-11	3.55557e-21	0	0	6.0514e-07	0	1.77449e-15	1.33149e-17
509141934	0	3.13595e-07	5.01131e-06	0	0	2.64208e-14	2.27641e-38	7.17747e-24	0	0	9.37229e-05	0	0	1.28121e-11
509142176	1.00535e-49	2.13863e-08	0	0.000450546	9.47695e-22	5.00013e-10	9.21315e-09	4.9121e-54	0	0	2.06097e-11	0.000233403	1.43975e-06	6.90484e-32
509142397	5.41641e-05	4.40749e-10	0	2.89233e-08	0	1.99624e-15	0.030715	5.55974e-10	8.44852e-28	0	1.30889e-11	2.10169e-08	0	1.90222e-19
509142635	1.14721e-11	0	9.85566e-09	2.4663e-16	0	5.53883e-22	1.19279e-20	1.89029e-12	3.10805e-05	5.81807e-19	6.55418e-05	1.59574e-08	3.60939e-15	1.0026e-08
510953439	0	9.26639e-06	0	0	1.91484e-35	2.04821e-26	3.61914e-09	0	1.94092e-20	0	7.49825e-12	4.32513e-15	0	1.16291e-06
51236723	8.29451e-33	3.23876e-12	3.16949e-14	0	0	0	0	0	0	0	1.25628e-05	0.000492084	0	1.18054e-16
514050383	1.28591e-25	1.02176e-11	9.03953e-09	0	6.22481e-40	0	1.54219e-05	1.92302e-10	0	6.93949e-19	7.47559e-05	1.11393e-07	0	0.00194818
514050763	0.0248685	0	0.0113953	0	0	0	6.47152e-16	1.05483e-06	0	4.82759e-11	5.54671e-05	1.75755e-05	5.81602e-13	0
514050968	0	0.000407288	1.3061e-10	0	0	4.86947e-23	2.46917e-09	0	0	1.95625e-42	3.61405e-07	4.16486e-10	0	5.91613e-14
514051046	3.81583e-17	0	0	5.22103e-12	1.74824e-38	0	6.98479e-13	0	0	0	0	5.1856e-05	0	0
514051256	2.12797e-47	0	1.7018e-14	1.11752e-13	9.98287e-67	0	2.63256e-09	0	9.01602e-32	3.94303e-16	5.89328e-07	0	0.00199348	0.00027223
514051312	7.62931e-10	0.000120357	0.000304867	0	0	0	0	6.66954e-18	0	0	4.49614e-15	1.80257e-10	0	2.4475e-21
514051544	5.0962e-05	0	3.37464e-11	0	0	1.98226e-24	0	6.68216e-30	8.61251e-14	0	0.00103505	0.0056546	0	0
514051665	0	0	4.0877e-09	0	0	4.05266e-32	3.64601e-12	0	0	2.002e-15	7.4616e-06	0	7.36994e-12	0
514051739	0	0	1.00296e-10	1.44508e-26	0	0	0.00238327	0	0	0	5.58814e-07	7.57818e-05	0	0
514051825	9.9167e-05	0	0	3.92395e-12	0	1.77346e-15	0	1.14148e-13	1.57838e-25	0	0.00108824	0.00142263	6.73643e-14	1.54031e-13
514052000	0	9.51014e-14	1.71816e-05	0	0	0	2.59804e-36	0	0	1.58059e-16	0.00179365	0	1.01609e-05	0.00437067
514231135	0	0	5.25209e-19	0	0	0.000866095	0	0	0	0	1.55197e-08	3.00755e-14	0	0.000261555
514231188	1.50319e-12	1.49744e-07	1.48917e-07	3.46124e-19	0	7.70835e-23	0	0	0	0	0	1.51357e-10	0	3.88391e-12
514231256	7.41802e-51	9.49808e-26	0	0	2.42867e-10	6.97547e-45	0	0	8.20706e-07	2.2825e-07	0	0	9.21646e-06	0.00271902
514231471	0	0.00464737	0	0	7.47485e-36	8.21121e-08	0	0.000703021	8.52094e-19	0	0.00141004	0	2.5546e-07	0.00209871
514231540	1.08392e-21	2.65841e-11	0	3.56437e-12	1.49201e-08	1.69103e-13	0.00430884	0	3.80593e-08	0	0.000184828	0	0	5.24627e-05
514360972	1.70385e-08	0	3.7204e-13	7.11949e-16	0	0	4.59248e-06	1.38813e-35	0	1.09119e-13	4.04264e-09	1.17809e-06	1.09844e-07	0.00604279
514361032	0	0	9.74843e-26	9.31985e-06	2.91497e-17	2.81918e-07	0	2.37937e-16	0	0	0.000116916	2.40142e-13	0.000693218	0.0145784
514361045	2.42616e-34	3.08054e-05	1.66912e-07	1.50599e-07	5.22806e-16	0.00274494	0	1.8973e-14	0	0.000635337	0	2.25557e-06	0.000874268	0
514361131	0	0	8.65867e-19	0	0	2.35556e-40	1.58577e-13	1.17189e-08	0	0	6.30398e-15	1.19417e-10	0.000362606	2.15187e-31
52221121	1.48847e-23	0.00576349	2.20367e-08	0.000216354	0	0.0177331	0.0100534	0.0275328	0	6.43023e-14	0	0	4.71703e-06	3.40617e-20
525971974	0	1.55862e-06	1.37582e-24	0	1.24202e-76	0	0.00398447	0	0	1.24412e-13	0	0.00346368	0.0072663	0
525972083	0	0	1.41171e-18	4.31782e-12	2.61323e-09	0	3.57308e-18	0	9.4369e-23	0	6.63569e-08	5.08138e-05	3.16195e-07	2.4534e-11
525972166	1.04019e-14	0	2.39441e-08	0	0	1.53052e-13	0.000594304	2.34294e-26	0	3.06158e-11	0	0	2.19505e-08	9.5424e-06
525972254	2.8619e-13	0	3.69169e-37	0.000114162	0	1.52325e-24	9.22318e-14	0	2.05998e-22	1.39891e-05	8.48468e-07	1.28461e-11	7.1544e-05	0
525972353	0	0	2.29061e-13	0.00174771	4.67094e-13	0	6.21567e-10	0	6.16813e-10	0	0.000364026	0.00388119	0	0.00098806
525972436	1.61696e-15	0	3.64895e-17	0	0	0	8.66478e-09	0	4.49777e-10	0	5.93163e-05	4.63181e-08	2.13887e-10	5.60428e-09
525972736	4.68887e-08	0	0	1.3109e-16	1.71961e-11	1.73548e-37	0	0	0	6.15692e-08	0	4.80925e-22	0	0
526003444	0	1.08048e-30	4.46488e-26	0.00401849	0	4.70065e-07	1.68988e-08	8.08127e-11	0.0130409	0	4.21398e-06	3.35017e-10	0.0041547	3.09829e-08
526003613	0	0	2.40286e-05	0	0	0	2.49575e-07	0	1.61307e-41	0	0.00312423	0	2.44934e-17	0
526118413	5.14378e-29	0	1.64392e-08	1.94709e-24	0	7.48893e-12	4.60731e-08	0	0	0	0	0.00825367	0	0.0114242
526120121	0	2.423e-07	7.6244e-15	0	1.01843e-38	1.83857e-05	0	1.11786e-55	3.27109e-16	0	5.3753e-12	9.75838e-15	3.82116e-10	0.0001678
526120125	3.71303e-47	8.86434e-17	0.00360783	0	0	0	0	1.48082e-15	0	1.06918e-27	6.0614e-06	1.00593e-07	0	0
526120135	1.09616e-08	0	3.34352e-05	1.88714e-22	0	0.000352121	0	8.60609e-15	1.10008e-37	0	0	1.05883e-10	4.71925e-10	2.01278e-07
526176405	9.2619e-19	2.0366e-07	1.78819e-08	0	0	0	0	0	0	0	3.02311e-06	8.28829e-16	0	0
526176488	3.06523e-09	0	1.18463e-05	0	0	0	0	2.94893e-10	0	5.80567e-22	0	9.80195e-09	0.00066145	0
526176726	5.42874e-57	0.00031899	7.77011e-07	0	3.52488e-22	1.7743e-07	9.40966e-12	0	0	0	0	0.00954512	0.0146859	0
526176928	1.43439e-59	9.64005e-07	0	2.88003e-24	2.70263e-28	0	7.7783e-15	0	0	0	0	0	0	0
526177061	6.43387e-47	1.07118e-05	0	7.14614e-10	0	3.13591e-06	1.05944e-09	7.74376e-49	1.6275e-15	8.18168e-08	9.67597e-05	1.35275e-06	3.43479e-11	1.33773e-22
526177130	2.24507e-28	0	0.00256807	3.63297e-10	0	1.38428e-12	7.86488e-25	9.72489e-08	1.42142e-16	0	0.00185865	0	5.87576e-07	2.51314e-10
526177198	5.51361e-75	0	0	0	3.39379e-39	1.46233e-52	0	2.05515e-21	0	0	1.9492e-05	6.10559e-07	1.518e-08	0.0131354
526177323	8.79274e-05	4.03681e-12	0	4.11183e-11	0	9.66591e-06	1.48652e-12	1.85255e-49	0	0	6.88698e-05	9.06814e-06	1.02997e-12	2.19665e-14
526177357	0	0.000200173	1.99135e-14	3.87204e-26	4.24446e-26	0	2.72094e-08	3.3637e-15	4.67891e-20	0	4.88653e-07	0	0	1.07458e-07
526177484	0	2.59473e-08	0.000640396	0.000263112	0	0	0	1.22974e-39	0.00792101	0.0223501	2.14417e-06	0.00022926	0	6.38252e-29
526177551	1.89995e-05	0	9.97345e-31	0	0	4.48463e-14	0	1.77355e-60	1.59173e-06	4.62405e-08	4.00769e-05	0	5.41895e-07	1.49715e-21
526177653	4.02004e-12	8.61533e-06	0	0	0	4.21261e-21	1.48742e-48	0	0	0	0.00260546	2.12139e-16	0	0
526177667	0	3.26997e-09	4.76767e-05	0.00231569	0	0	2.68808e-16	5.85577e-09	0	0	0	0.000756074	0.000371631	0
526177866	3.36714e-12	3.41444e-24	5.15811e-16	0	8.49227e-07	4.10338e-16	5.05272e-25	0	0	0	0.000499141	0.012538	1.09716e-08	0
526177981	1.67317e-10	3.91229e-05	0	5.7662e-11	1.93512e-28	6.65657e-17	3.58211e-06	0	2.45877e-23	0	0.00211554	3.19997e-08	0	0
526178036	0	0	6.29325e-20	1.72051e-11	3.59239e-49	0	0.00368374	2.61113e-18	0	0	1.04216e-07	3.86278e-11	0	3.09425e-09
526178095	3.30275e-23	5.24781e-10	7.59662e-09	0	0	0	0.000164704	5.08166e-31	1.41356e-11	3.93373e-51	0.000984208	1.25383e-05	0	3.21903e-26
526178202	0.000118704	0	4.78932e-08	0	0	4.03778e-14	0	0	0	0	4.76157e-05	0	0.00236655	0
526178330	2.4928e-18	0	2.82708e-12	0	2.21114e-08	0	0.00340498	1.11566e-95	5.31975e-27	0	0.000320839	0.00459448	0	0
526178379	0	0.000567328	2.42283e-06	0	0.000207536	7.44305e-38	0	5.29877e-09	0	0	0	0.000571958	0	7.62437e-43
526178634	6.38194e-32	2.14606e-23	0	0	0	3.18769e-15	1.25897e-12	0	0	0	3.87049e-05	1.71609e-07	0.00109813	6.89311e-13
526241733	6.51533e-09	3.9324e-37	2.06439e-05	0	7.15317e-24	0	0.000389913	2.46782e-07	0	0	0	0	4.8545e-18	0
526244466	0	0.0216319	2.12854e-19	0.0144985	0.00885612	1.75287e-06	0	1.96413e-06	1.0277e-36	0	0.00334156	0	0	0
526244525	5.64187e-15	3.49905e-15	0	2.77918e-07	4.4032e-32	0	0	1.77632e-32	0	0	0.000134432	1.26485e-14	3.21402e-06	5.94317e-09
526244578	0	8.29949e-10	0	0.00544341	0	0	3.65116e-07	1.62221e-18	0.00285323	0	0.00731822	2.68402e-10	0.000249344	4.38886e-06
526244636	0	1.9618e-05	0	0	0	1.57207e-09	2.83963e-05	0	0	0	1.60516e-07	0	1.94255e-13	0
526244695	0	3.09529e-10	0	0	5.06193e-38	0	7.30017e-08	0	0	0	1.86259e-06	0	0.000304874	0
526244756	0	1.43446e-16	4.70565e-11	5.96508e-08	3.07442e-64	0	1.19922e-22	0	0	0	6.82568e-20	3.97252e-06	0	3.74776e-44
526244816	8.01726e-56	0.0034442	5.89187e-06	0	0	0.0230269	5.59387e-06	0.0648192	1.16981e-14	8.47057e-11	8.7844e-06	4.47814e-12	1.05959e-18	2.35456e-13
526244872	0.00722777	0.00977856	0.0136725	6.16241e-24	0.00800955	1.18581e-08	0	9.14067e-63	2.34064e-09	8.57812e-41	1.27321e-10	0.00693479	1.14705e-14	0
526244935	4.52474e-23	0.000105777	1.35569e-11	0	0	0	0	0	1.64347e-08	0	1.206e-06	3.87383e-06	2.58001e-09	8.33159e-05
526245010	6.8401e-48	3.38793e-13	1.01146e-11	3.43513e-14	1.25803e-26	5.46144e-11	5.50194e-19	8.4381e-35	8.29748e-36	1.30845e-07	0	0.00520622	5.15827e-08	0.000880927
526246099	0	0	7.80634e-05	0	0	0	0	0	9.35293e-10	1.41025e-23	2.06126e-05	0	0	0
530545054	7.86594e-06	0	4.88542e-13	3.50244e-21	4.63829e-36	1.29356e-10	0	5.04166e-13	4.04554e-10	8.02785e-69	0	3.5911e-06	0	1.05613e-10
530545183	0	2.15327e-19	0.00250596	0	1.67459e-99	2.05687e-06	3.95743e-06	3.32491e-06	3.04591e-06	0	1.9605e-09	0.000145212	2.47175e-21	5.20781e-26
530545284	0.0041773	0.0130055	0	0.0239877	0.000924613	0	0.00187418	0	0	0	0.000354001	7.95286e-09	0.000268969	4.8142e-06
530545356	1.04953e-24	0	0.000592145	0	2.7152e-23	1.05412e-11	3.76526e-06	5.33464e-14	0	0	0.00214041	0.000101405	0.000156763	3.81807e-06
530545464	6.44754e-49	0	3.2425e-13	0	4.02832e-21	1.25233e-13	0	0	0	0	0.000429732	5.75776e-06	8.08298e-06	0
530545570	0	7.53634e-11	2.31079e-45	0	1.47804e-11	2.13162e-14	8.93643e-16	0	0	1.28476e-36	0.000834116	1.55086e-06	6.40368e-06	1.71328e-11
530545699	0.000159927	0	0.00458482	0.000307274	0	0	0	1.33134e-23	0.00099375	2.35172e-09	3.16202e-06	0	0.00208128	3.9648e-10
530545796	0	0	1.02926e-06	6.22465e-07	2.53277e-05	0	0	0	6.84815e-10	0	0	2.95254e-07	7.93415e-08	0
530545941	0	0.000473813	8.67506e-08	0	0	0	1.63179e-20	0	6.04045e-17	0	0.00022072	0.00295666	0	1.23893e-09
530546042	2.28671e-19	0.000155456	2.17323e-07	0.00109682	7.41477e-22	0	3.56912e-41	1.64586e-06	0.000383445	0	0	5.48337e-06	0	3.29781e-25
530546138	0.000169711	0.00162035	0	3.66877e-23	3.17411e-05	3.71166e-08	0.000243501	0	0	6.62769e-21	0	0	4.77585e-22	0.000294856
530546233	2.23487e-21	0.00093735	0.000710595	0	0	0.000216979	3.89727e-26	0	0	0	2.04633e-06	0.000401464	0	2.93694e-20
530546329	0	1.49466e-29	9.03655e-14	2.1224e-08	0	0	1.36337e-50	6.59276e-15	2.06347e-19	8.47382e-13	3.71594e-07	0	0	1.93947e-12
530546427	2.11291e-22	0	1.7277e-13	0.00295272	0	8.61894e-16	0.00203093	0	0	0	0.00100934	8.18176e-08	0	0
530546568	3.51955e-08	8.88078e-12	9.75924e-16	0	0	0.000616953	0	0	0	1.28698e-05	0.000108099	1.0216e-08	0	0.00487108
530546800	0	0	0.00216234	3.26918e-08	0	0	1.13169e-09	0.0154216	7.01988e-18	1.08203e-30	0.00153495	5.38518e-14	0.00241746	1.22047e-24
530546981	5.381e-17	0	2.82354e-13	0	2.48827e-07	0	9.78785e-25	9.64768e-12	0	3.03754e-44	5.01139e-05	0.0111633	0.0119609	0
530547084	0.000614308	6.47097e-05	1.57601e-08	1.75859e-08	0	0	7.52798e-40	0	1.87443e-06	0	1.13843e-08	3.68317e-06	1.44419e-05	2.4072e-14
530547193	3.60592e-20	0	3.49495e-06	2.84973e-06	5.89211e-25	1.6622e-12	2.05926e-19	1.46339e-26	0	0	0	9.92249e-13	0	2.93147e-08
530547290	1.11753e-06	1.7861e-07	0	0	4.08087e-07	1.35825e-11	8.43317e-47	0	0	0	0	3.60172e-16	1.11822e-17	5.65502e-08
530786827	0	0.000432754	3.34606e-24	0.0180995	0.0177916	2.11111e-08	2.63949e-12	3.11144e-36	0	0	2.389e-05	6.04468e-06	0	4.32634e-07
530786971	0	1.09559e-11	0	0	3.42156e-51	0	6.41466e-13	0	0	2.49411e-22	0.000214334	0.00160807	0.000237004	0
530787059	0	3.89846e-14	6.08571e-08	0	0	2.04611e-10	8.55361e-07	0	0	1.4253e-27	0.000844883	0	0	3.71859e-07
530787156	0.00549947	0	0	0	0.0119568	0	2.80638e-09	0	2.66111e-22	0.0510902	0.00983059	0	0	4.79108e-16
530787450	6.94313e-21	1.70411e-05	0	0	0	0.000591156	5.92795e-55	0.00120858	9.19606e-06	0	2.28047e-16	1.21127e-06	4.95361e-05	0
530787625	0	0.000116543	0.00335583	1.02815e-10	0	0.0332931	0.027522	0	0	0	0.00459633	1.68214e-06	0	5.28884e-20
530787679	0	7.44154e-06	2.92707e-07	0	0	0	0	2.14687e-22	0	0	2.30294e-05	0	4.23999e-08	2.87775e-19
530787714	0	0	2.76571e-19	0	0	6.20608e-21	9.96469e-23	0	8.8338e-11	4.3751e-10	0.00151652	0	0.00989677	1.79313e-09
538397808	1.83304e-08	0	1.17038e-08	1.81565e-18	0	0	7.66102e-09	0.000320655	0	6.79354e-07	4.22254e-09	6.46339e-11	0	6.20945e-10
53869480	0	3.92408e-29	0	4.6027e-31	0	0	0	0	0.0042004	0	0.00716845	0	9.8282e-09	1.67522e-08
543170177	9.43898e-11	9.6055e-13	1.38799e-08	4.443e-15	0	5.65606e-15	4.50269e-05	3.10303e-48	0	7.98374e-30	4.40116e-06	0	0	6.74011e-48
543170398	1.21906e-13	0	1.82689e-05	0	0	0.000226828	0	0	0	0	0.00319522	0.0117563	0.0113034	2.41998e-05
543170498	0	0	0	0.000586441	0	0	5.53108e-20	0	0	5.58645e-24	0.000401158	0.00513475	1.18143e-11	0.000106884
543170620	4.5734e-30	0	1.52804e-10	0	1.07438e-40	0	5.61834e-09	0	0	7.1441e-06	2.81316e-05	0	0	0
543170722	5.15173e-53	0	0.00177357	2.99215e-06	0	2.15451e-42	0	0	0	0	1.87468e-08	0.00181543	0	2.28494e-22
543170817	0	1.77402e-11	0	1.05533e-29	0	0	7.60369e-13	0	0	3.95577e-48	0	1.27447e-07	8.11059e-12	0
543170916	0	1.9496e-07	0.000153752	1.11577e-16	1.10278e-39	7.34381e-07	0	0	0	0.0338621	3.89005e-17	0	5.67697e-11	0
543171015	1.17221e-63	0	1.82148e-16	0	0	9.63067e-05	2.06662e-12	0	3.26945e-10	5.18622e-07	0.000166405	0.00148974	0	2.12271e-05
543171167	0.000272119	1.74574e-26	0	0	9.05332e-06	0	4.60533e-11	0	5.0386e-11	0	6.66201e-17	0	0	0
543171262	1.72169e-42	6.22875e-12	7.48088e-17	0.0012225	5.88465e-09	0	0.000213873	8.81821e-07	3.81856e-19	0	4.07791e-05	5.58667e-17	0	0
543171309	1.9146e-07	4.50284e-23	0.000398551	0	1.97436e-32	0	1.19045e-29	0	8.4464e-18	0	2.66686e-12	5.23592e-12	0	1.98849e-13
543171355	0	0	8.10077e-11	8.04084e-11	1.37591e-06	0	2.14581e-05	1.15337e-06	0	5.82624e-27	0.000136518	0	0.000133791	0
543171401	2.25884e-09	3.44805e-09	3.88304e-32	2.12141e-06	0	0	0.000502471	0	0	0	0.000199089	4.61467e-06	0	3.20764e-49
543171447	8.18254e-32	3.4664e-11	0.000238863	0	0	0	7.0884e-05	0	0	0	1.99892e-06	0.00100901	1.70885e-10	3.93005e-09
543171494	0.00763225	0.00904072	0.00769799	0	0.00173022	7.65031e-05	0	5.45726e-23	1.70656e-13	0	6.45429e-06	4.50143e-06	0	3.29732e-15
543171540	1.04765e-31	0	9.70699e-10	0	1.42537e-57	6.06469e-05	4.8077e-37	0	0	0	0	1.16988e-09	0	0
543171587	1.07664e-39	4.2571e-09	0.00623662	0	4.52211e-22	0	0	0	2.26281e-38	0	0.000570827	1.57208e-05	0	0
543171632	0	0	1.23545e-12	8.87529e-14	0	5.7605e-43	0	1.41455e-07	0	2.01354e-12	9.45164e-10	0.000526228	0	1.31817e-16
543171678	0	1.85859e-18	2.53757e-34	0	0	1.206e-30	1.04613e-14	0	0	0	0	0	0.00048557	8.43129e-09
557307365	3.77123e-51	1.05678e-40	0	0	0	5.37074e-08	0	0	0.000410824	0	0.000316337	0	0	6.47079e-22
557307421	0	1.19268e-18	4.33552e-22	0	0	6.79163e-06	0	0	0	4.73802e-07	0.000132376	0.0116054	0	0
557307474	0	0.00452329	1.60695e-07	0	0.0132098	1.5996e-19	6.03376e-22	5.80719e-44	2.48859e-07	0	0	2.60394e-05	0	0
557307526	4.11202e-11	0	5.06179e-07	0	0	0	2.34459e-27	1.94969e-15	0	0	0	0	0	0
557307584	4.38891e-66	0	1.55953e-09	0	0	0	0	0	0	0	1.20807e-05	2.18491e-08	0	0
557307628	2.90023e-44	0	1.35421e-09	9.44648e-07	6.00885e-30	4.43151e-17	1.14841e-07	0.000233376	0	0	0.00123215	0	0	0
557307672	9.54165e-13	6.25982e-05	0	3.63239e-06	3.1744e-21	8.41843e-22	2.07715e-15	0.000887455	9.87067e-21	3.19148e-05	4.79814e-06	1.54446e-25	0	0.00832372
557307743	0	0	0	0	0	0	1.04289e-28	3.40546e-12	6.98485e-19	0.0445651	9.91847e-11	9.39362e-08	1.74262e-05	0
557307848	5.51535e-38	3.2633e-06	1.05377e-07	0	0	0	1.77754e-05	5.54533e-17	6.99458e-05	2.5495e-10	1.24779e-15	0	0	2.28423e-11
557307926	2.3151e-16	3.78159e-05	1.93681e-12	0	0	0	1.49455e-11	0	0	0	9.55664e-12	0.000250671	7.62376e-10	0
557307993	9.17644e-21	6.6871e-14	0	2.66944e-10	0	2.91802e-22	5.03731e-53	0	0	3.76024e-20	0.000334693	0.00192804	0	1.77252e-08
557308055	0.0100106	0.0103019	0.00825392	0.00837139	0	5.88105e-07	4.47448e-28	0	2.20551e-06	0	0.0090698	2.29417e-07	4.79489e-07	5.55785e-07
557428123	0	2.49307e-06	1.20816e-13	0	0	0	5.87541e-06	3.32933e-45	4.94865e-13	1.30557e-76	0	4.13824e-12	9.955e-05	1.05507e-06
557478762	6.69364e-08	2.08606e-15	8.34234e-08	4.1673e-08	1.7478e-29	0	4.6934e-23	0	0	0	1.77557e-11	0.0128638	0	0
557745636	2.57922e-21	0.000145865	0	0	0	0.000282877	1.89601e-07	0	0	0	0	0	2.12652e-14	0.000726793
560185957	1.08332e-36	1.82864e-05	0	0	0	5.78796e-05	2.35656e-05	1.55063e-10	0	3.0359e-06	2.387e-11	0	6.5059e-17	0.000154672
560186020	0	0	1.97868e-15	2.22893e-07	0	9.56582e-20	0	2.13487e-11	1.34711e-07	5.31678e-09	4.6041e-09	4.97262e-15	0.0001051	4.0251e-11
560186075	0	5.86989e-24	6.08488e-06	2.95473e-15	0	0.00137099	0.0022003	1.23376e-40	0	3.28777e-14	0	0	1.01234e-13	5.90406e-15
560186125	0	0.000241487	3.46555e-08	0	0	0	0.000126538	2.80343e-05	0	2.7999e-17	8.06073e-07	0	0	0
561133064	0	4.18672e-05	5.18895e-08	0	0	0	1.29072e-09	0	0	1.93169e-11	5.36281e-05	0	3.33614e-12	3.86185e-08
561133277	3.12191e-25	0	1.1213e-08	0	1.17352e-07	5.29627e-12	2.36101e-21	0	0	1.78134e-12	1.03757e-18	5.43759e-10	0	5.35685e-08
563397006	2.93743e-43	0	8.64765e-06	8.0513e-17	0	0	0	1.24689e-20	1.98444e-08	0	1.83068e-15	0.000452263	9.20898e-11	0
563397110	0	0	1.60971e-10	0	0	0	5.06935e-06	0	4.50526e-05	2.22341e-23	1.73899e-08	4.87866e-05	3.5226e-24	0.0331057
563397275	8.96743e-30	8.74471e-08	1.23195e-09	0	0	4.6818e-33	0.00279429	5.20704e-11	0	0	0.00575427	0.0135388	0.016707	0
563397452	4.19811e-14	0	0	1.79121e-19	0	0	1.57041e-09	4.61408e-22	3.71281e-27	1.89768e-07	1.0921e-06	1.02433e-06	0	2.7252e-22
563397724	2.43653e-05	4.04729e-05	4.62672e-19	0	0	0	0	0	0	1.72389e-17	2.31605e-10	0.00317803	0	0
563397873	1.8375e-25	0	2.85609e-46	4.12402e-17	0	0	0	0	0	0	1.53156e-18	5.65733e-12	0	1.25879e-07
563398039	2.88553e-16	5.02003e-12	4.91073e-10	0	0	0	9.79291e-24	0	0	5.4193e-10	8.37602e-16	1.41035e-12	0	8.45786e-17
563398109	2.89117e-24	0	1.55919e-44	0.00141146	0	0	4.83747e-14	0	0	0	0.000512793	7.1148e-08	0	6.75821e-05
563398178	1.17766e-48	6.4489e-09	6.43916e-18	0	0	4.75115e-08	2.00356e-07	0	0	0	0	0	8.8435e-20	3.72946e-05
563398265	0	2.37439e-39	4.56521e-13	0	2.73088e-46	0	7.44543e-12	0	2.62756e-08	3.2939e-07	0.00199506	8.29363e-11	0	0
563398432	0.0058092	0.0120369	0.0124844	0.0211756	0	7.93297e-13	0	0	0.000115978	1.4645e-45	3.59811e-08	0.00233977	7.76943e-07	1.10772e-06
563398524	3.0947e-64	1.80322e-25	3.73326e-06	3.09013e-35	3.725e-10	0.000643831	0	0	2.59379e-15	0	0	6.90722e-13	0	0.00562488
563398672	3.45159e-40	0	9.81311e-06	7.16668e-13	1.60761e-05	0	4.55156e-13	2.73057e-13	0	0	2.61693e-05	9.58228e-10	0	1.63022e-05
563398785	4.15974e-28	0	2.0069e-20	0	0	2.76615e-20	3.92388e-31	2.44976e-23	1.70044e-05	0	0.000704948	4.40388e-05	0	7.34973e-05
563398883	0	0	0	2.66406e-12	5.78071e-33	2.27552e-46	4.71924e-43	5.0768e-43	0	0	0.000274347	0.000315202	0	4.59328e-22
563399082	2.1664e-29	5.74472e-06	0	0	1.65659e-22	1.43846e-05	6.37306e-15	3.04695e-05	0	0	0.000156636	1.56097e-17	0.00160354	0
563399183	1.13557e-58	5.42563e-07	0	0.0115851	0.0196402	0	2.2505e-29	0	0.00148192	2.38346e-17	8.26838e-09	0.000113713	4.98858e-12	4.42578e-09
563399268	3.41279e-06	0	6.8923e-11	0	5.84251e-53	7.30427e-05	0	0	1.90249e-15	2.35854e-38	3.24585e-05	0.00058153	0	2.63714e-14
563399370	1.25057e-11	2.91653e-10	5.05533e-05	3.92847e-33	0	0.0238974	0.0246505	0	0	5.4055e-11	2.6387e-06	0.000731899	1.80119e-06	0
563399598	0	0	1.61311e-06	0	0	0.0309394	0	0.00325242	0	1.82761e-37	4.48093e-13	9.07265e-13	0.00022523	0
563399740	3.80548e-07	0	0	0.000524015	0	0.000165978	3.35678e-16	9.37006e-10	0	0	0.000118755	0	1.89249e-09	4.24067e-05
563448535	0.0117705	0.0126747	0.00992997	0.0154511	0	7.53223e-14	0	3.73459e-11	1.35053e-06	3.29341e-36	3.14133e-07	2.50507e-06	0	1.11653e-22
564014228	9.11973e-31	4.329e-13	1.15835e-39	0	9.36758e-24	0	6.47707e-05	3.81519e-30	0	9.87559e-33	9.87966e-07	0.00404929	9.80215e-12	1.60747e-51
564102869	4.65391e-44	0	0.000519345	0.00117916	0	7.94752e-29	0	1.64374e-24	0	0	1.51417e-15	0.000517494	0	7.05765e-14
564292430	4.38886e-10	2.59241e-12	0.00480842	0	0	2.55016e-17	1.36598e-06	3.56034e-33	0	0	0.00440122	0.000793712	1.07781e-10	1.80628e-10
564292481	0	0	5.81024e-26	0.000109615	0	0	1.41058e-08	2.48291e-84	0	0	0.000792272	1.23246e-07	0	2.26648e-12
564292548	2.28992e-05	3.00466e-07	1.39357e-15	1.10806e-09	3.53016e-23	0	7.13792e-11	2.98842e-11	0	0	4.44593e-05	0	0	1.49582e-08
564292828	0	5.11468e-14	0.000109842	0	0	3.86396e-17	0	4.30075e-12	1.56796e-14	0	9.15829e-07	0.00917569	0	0.00775439
565323596	0.000971759	0.00291961	1.49968e-12	0	1.35649e-18	0	0	2.56292e-15	2.53479e-11	0.000171218	3.42296e-05	8.41595e-14	0.000188141	3.02806e-13
565323599	2.15275e-41	2.03716e-08	0	0	0	0	0	0	4.49805e-11	9.47e-11	0	0	5.31401e-27	9.65633e-10
565323637	9.78139e-07	0.000993614	1.08466e-12	0	0	0	8.18111e-08	7.54094e-93	0	0	2.54018e-14	0.000696962	1.63735e-05	0
56692568	0	0.00221029	0	2.0077e-05	0	0	0	0	0.006557	0	0.0102321	8.03731e-05	0	0
56692908	7.67085e-16	4.31823e-21	4.97134e-11	4.79054e-18	0	0	4.2462e-22	1.0444e-20	0	1.44844e-14	1.2126e-09	0.00123758	0	1.09408e-09
56693048	5.62905e-14	0	0	0	2.81268e-06	0	9.10671e-06	2.93601e-41	0	7.16359e-05	0	0	0	0
56694869	0.0223655	0	0.0179192	0	0.00436413	1.89663e-10	4.46381e-36	0	0	0	6.86994e-06	0.00217272	0.000208578	2.82871e-11
56718463	0	6.60782e-10	6.36962e-24	5.30161e-11	0	0	1.36404e-27	0	0	0	0	0.00327075	0.000169566	0
568190683	4.15075e-09	5.55907e-22	1.66614e-05	1.191e-09	0	0.0320955	0	0.00301616	2.58763e-09	0	4.46388e-16	0.000508893	1.98124e-12	0
568190967	7.17279e-30	5.47903e-05	1.54699e-07	3.05383e-13	2.49017e-25	0.000198501	0	6.11866e-48	0	0	2.51799e-08	0.000459982	0	0
568191047	0.000111807	1.01273e-31	1.7891e-23	8.32951e-12	0	8.88996e-12	0	8.41973e-47	0	2.75069e-24	0.000101481	7.06522e-07	0	0.000647168
568191126	2.90249e-30	1.36634e-15	0.00172996	0	0.000440555	6.94836e-07	6.31429e-19	2.38251e-10	3.22583e-07	0.013691	0	5.0942e-06	1.35991e-10	0
568191240	0.00129121	9.06756e-30	1.71257e-09	1.68583e-07	4.73535e-18	0	7.70059e-07	2.83134e-28	2.34981e-16	0	7.72344e-05	1.59071e-19	0	5.84182e-07
568191532	8.43583e-23	1.00164e-07	3.2712e-06	0	0	9.68181e-12	9.38815e-46	3.6626e-23	0	0	1.43922e-10	3.00349e-17	0	0
568191581	0	3.52746e-23	0	0	8.73546e-33	0	0	2.71264e-27	0	0	0.00522924	7.00338e-05	0	0
568191834	1.4989e-62	3.4151e-07	1.35935e-16	0	5.89721e-39	1.02913e-09	0	0	0	0	3.92635e-11	4.67337e-07	0.00685165	0
568192042	0.000215035	0	7.37591e-06	0	0	0	0	1.27995e-14	0	0	4.93741e-12	0	0.015239	5.57491e-39
570033450	1.80055e-12	0	1.61319e-11	1.92063e-05	0	1.89234e-30	4.82523e-06	3.7608e-08	1.01216e-16	1.13636e-09	0	0.00240983	0	0
571797847	5.20334e-09	4.80545e-08	1.23866e-14	0	0	3.61135e-05	2.35664e-11	2.32171e-08	3.85322e-09	0	1.25696e-07	1.94927e-17	2.44689e-07	0
571798068	5.16351e-18	0	3.24526e-05	0	0	3.28283e-05	0.00302468	0.00055627	7.20514e-08	0	2.2698e-20	3.25534e-12	0	0
571798128	7.48437e-07	1.43977e-06	1.07841e-05	1.53857e-10	0	0.000456833	3.02373e-14	0	0	0	0.00197172	0.00308772	0	0
572730610	0	1.19878e-07	0.00191081	2.9509e-28	0	0.00828355	0	0.00240371	0	2.81001e-40	0	1.24531e-06	0.00268753	1.00483e-06
573007028	4.42004e-06	5.83598e-11	0	4.03336e-34	0	0.000105536	1.01692e-11	2.6934e-12	0	0	0	0	0	4.87706e-12
573007037	7.05285e-10	1.87718e-30	2.15311e-17	3.35814e-16	0	0	1.18222e-42	7.25628e-13	4.91377e-06	4.53984e-20	1.38326e-08	0.00356401	0.00518996	1.83921e-18
58532811	0.0492533	0	0	0.0127581	0	0	7.67383e-11	1.11029e-79	1.12331e-32	0	8.11452e-10	6.6659e-07	1.50871e-07	4.22908e-10
62327085	0	4.26944e-14	0	5.14651e-23	0	3.13782e-09	3.87656e-34	4.05344e-10	0.000235617	1.55445e-09	9.52304e-05	5.17676e-09	0	2.07773e-23
62327519	1.76295e-11	0	5.34729e-06	0	2.17432e-54	5.37929e-10	0	8.10406e-23	7.64455e-09	6.02884e-06	0.000140776	0	0	6.38517e-24
62362213	2.3212e-14	1.51819e-08	2.0064e-16	2.11187e-10	1.97693e-12	2.37209e-07	0	0	4.25324e-09	0	0.000126375	2.27114e-08	0	1.13289e-07
62362363	4.99402e-07	0	7.16152e-05	2.34319e-30	1.95489e-19	0.00155177	3.65233e-14	0	1.15961e-05	0	2.71345e-05	0.000591248	2.01691e-26	0
66391255	1.18768e-16	0	6.13017e-22	1.99384e-08	0	2.23884e-07	0	0	0	0	0	0.00331804	0.000193069	2.17832e-20
66391451	7.17496e-43	0.0024037	2.18709e-23	0	0	0	3.13834e-15	0	0	0	0	1.13998e-19	1.11941e-05	1.20894e-10
66391759	0	1.22582e-37	8.00685e-10	9.75826e-06	1.0697e-33	0.00443213	0	8.71569e-09	0	0	6.34042e-05	0	3.83173e-06	2.43118e-09
66391804	0.00226727	0	3.06116e-06	1.04707e-06	4.66401e-52	1.32925e-18	0	7.2431e-11	0	4.79101e-05	1.51081e-07	0	0	1.82669e-13
66392052	3.31861e-05	2.58807e-10	1.07282e-11	0	0	1.99337e-12	0	0	0	0	0.00237636	1.2291e-09	0	2.07065e-06
66394670	0	0	6.59327e-10	0	0	2.23864e-11	5.1727e-08	0	0	0	0.000472814	9.88357e-18	0	1.71266e-23
66394870	5.20084e-26	6.99692e-10	1.15065e-29	0	2.13347e-22	0	0	3.62773e-06	0	0.000115488	1.46554e-07	0	9.83662e-06	3.26405e-10
66394949	3.99041e-05	1.75456e-06	0.00156551	6.15057e-05	2.43366e-19	6.22222e-10	0	0	1.35957e-08	0	5.22706e-06	4.17684e-06	0	4.00938e-15
66395164	6.38373e-33	1.87815e-15	8.22137e-33	0	0	2.07727e-09	0	0	0	0	7.08665e-08	0.000720079	2.66669e-07	0
66395187	0	2.93974e-09	2.19437e-10	0	8.05872e-20	1.30311e-05	5.11371e-60	0	3.33347e-13	0	0.00357241	0	2.75508e-05	1.82754e-14
66395215	0	0	0.00038807	1.53818e-16	5.49469e-13	0	1.2967e-31	1.70949e-21	1.75175e-17	0	0.00449782	0	0.00107357	0.0161737
66395293	0	1.46512e-22	0.00195877	0	0	2.47195e-16	0	0	0	1.07827e-11	2.86712e-16	3.02372e-05	9.82532e-07	3.19359e-07
66395370	3.74269e-10	0	7.53746e-26	9.80638e-15	0	5.53922e-06	3.19713e-23	0	7.50022e-15	0	0.00135937	0.00227159	2.47029e-14	0
66395450	3.45182e-13	3.59763e-22	0	1.31074e-10	0	0	3.41766e-05	3.59772e-05	6.73247e-06	0	0	1.2448e-17	0	0
66395508	0	0	0.000162535	3.10051e-07	0.00049011	0.00190511	0	0	0	2.28652e-10	1.13745e-12	2.83807e-10	4.06987e-11	0.00128913
66395588	0.0399583	0.00952646	0.00970395	0	0.00212837	1.60612e-11	4.62333e-18	5.69408e-13	0	0	0.000677827	0	0	2.64005e-05
66395656	1.37283e-34	0	1.94451e-08	5.58122e-06	2.31466e-12	0.010433	0	0	0	0	5.81158e-06	9.59527e-12	0.000275822	0
66395729	4.36035e-07	2.29641e-16	0.00044324	0	1.81544e-24	7.56082e-42	1.39572e-20	0	0	1.23223e-53	0.00337908	0	6.76555e-05	6.12779e-33
66395807	0	0	0	0	3.97372e-05	0	0.000157651	4.88924e-18	0	9.87844e-08	0.00171016	1.87825e-05	0	2.00391e-14
66395885	0	0	6.39392e-13	0	0	0	0	0	0	1.16168e-34	5.33954e-06	0.00453075	0	0
66395965	2.99711e-06	5.39566e-12	0	0	1.26065e-67	0	0	4.17323e-11	6.38086e-49	0	5.6191e-08	1.06746e-05	0.00134369	4.57083e-20
66396040	8.33514e-18	1.00381e-06	7.37059e-05	0	8.92994e-14	0	0	6.73315e-22	0	1.32092e-10	0.00120207	3.73721e-10	2.66693e-10	4.81913e-05
66396113	4.42952e-25	3.2449e-11	0	0	5.21643e-07	1.43924e-08	5.43278e-12	2.16361e-30	0	0.00156416	0.00563366	3.04601e-07	0	1.9062e-09
66396191	3.64125e-06	2.03184e-11	0.000377852	0	0.000231261	0	4.96687e-26	2.29946e-19	0	0	0	0.00702893	3.61327e-13	0.00078504
66396267	9.48614e-17	0	2.55792e-10	0	0	8.30491e-10	8.53786e-22	0	1.03821e-18	5.23109e-36	0	0.00278984	0.00882163	0
66396333	0	1.08816e-06	0	0	0	2.37979e-10	0	0	1.97429e-42	0	0	0	1.25967e-07	0
66396406	9.38757e-18	2.78679e-09	0.000181559	1.40343e-13	0	6.9888e-30	0	0	0	0	2.69954e-06	3.95398e-20	0	0
682122904	6.80288e-45	0	6.83536e-13	0	6.9374e-05	0	6.51116e-08	0.000514373	0.00304418	0	0.0108621	0	7.07943e-06	0
682122955	0	0	6.18445e-11	0.000101033	5.37605e-14	2.64831e-19	0.000900385	0	0	2.85653e-08	1.33738e-09	0.00499448	0	0
682123018	2.56357e-14	0.000459731	0	0.00081891	0	4.30063e-24	2.95142e-11	0	0	1.53139e-11	2.20301e-17	1.11793e-05	2.86473e-14	2.0317e-05
682123100	0	3.29582e-08	0	0	3.04434e-35	0	0	2.6312e-17	1.38664e-12	0	0.000395653	0.000225185	0.00424026	9.16507e-08
682123185	0	0.00108408	2.59708e-09	4.06538e-07	0	0	0.00327336	0.0221727	0	8.06709e-21	0	0	6.56379e-08	1.28135e-06
682123269	0	1.53611e-14	1.8136e-15	1.27344e-15	0	1.5536e-18	5.32538e-06	2.61638e-09	5.54782e-23	6.85925e-45	8.98541e-10	0	1.55202e-06	4.19104e-12
682123447	2.20529e-18	0	1.14327e-14	0	0	0	0	0	2.96969e-40	0	0.000686761	0.000833061	7.86418e-09	0
682123738	0	7.98405e-08	1.09535e-07	8.68939e-09	5.33763e-74	0	0	0	0	0	1.16154e-05	2.1711e-13	0	8.62736e-29
682123813	1.785e-13	1.80099e-10	0	0	0	0	3.95048e-12	4.41792e-27	1.1042e-34	0	0	0.00129665	4.99512e-07	3.46638e-18
682123897	4.28032e-17	4.90292e-26	1.14265e-06	0.00136178	0	0	1.10617e-13	2.00272e-35	0	4.28434e-06	0	4.96197e-07	1.31338e-05	3.3192e-06
682123955	6.49641e-06	1.09599e-07	5.24643e-30	2.71376e-06	1.38241e-28	0	0	7.54459e-05	1.14236e-25	0	0	2.33758e-05	4.17354e-09	1.03082e-12
682124203	1.36301e-11	1.61514e-16	0.000420329	0	0	3.9671e-20	1.67786e-06	3.31115e-05	0.000219649	0	0.00041809	0.00068566	3.06719e-16	0
682124280	0	0	0.000674624	1.03063e-09	4.95234e-27	0	0	3.41631e-08	0	3.85649e-17	1.43893e-05	0.00201667	0.00562204	7.27205e-16
68299727	3.50056e-49	1.82493e-06	1.05415e-27	0	2.97467e-16	0	0.000315093	0	8.24065e-26	0	0	3.14218e-07	0	1.42156e-18
691326850	0.000241937	0.0064131	0	0.00810141	0	0	0	0.000156407	0	0	1.90707e-06	0	2.36919e-05	2.71004e-41
695227973	2.97524e-21	0.000965092	3.98412e-14	0.000983478	1.25766e-19	7.02412e-09	3.53498e-35	0	0	0	8.07223e-08	8.10029e-22	0	0
695227992	0	3.6683e-28	3.51871e-07	0	7.18182e-06	0	8.41827e-14	0	9.88639e-14	2.34231e-47	0.000248013	0.000283732	2.22526e-11	0
70727678	2.28833e-54	3.79946e-08	1.37965e-07	2.23645e-19	3.23137e-10	0	5.96871e-18	0	8.91264e-20	7.15182e-22	0.000349082	0	6.62796e-07	0
712912161	2.81684e-18	3.27269e-07	3.31354e-15	8.93458e-05	8.54024e-38	0.0136202	0.0170212	2.22111e-63	4.25336e-12	1.06122e-06	0.000519744	3.50473e-05	0	2.09827e-08
712912224	0	0.00208968	4.15565e-24	1.37489e-09	2.31951e-26	0	0	4.47651e-37	0	5.01314e-25	0	0	0.000165195	9.40957e-20
712912293	8.84406e-25	0	3.99545e-05	6.68224e-09	0	0	0	6.81399e-31	6.93802e-09	0	0.00819351	4.01787e-07	8.3536e-06	8.68613e-05
712912354	0	0	0.000208338	1.94837e-15	5.81446e-18	9.66929e-23	0	1.8427e-33	0.059019	0	0.00916191	8.85953e-05	0.00076102	3.16734e-06
712912451	0	0	1.54704e-33	0	0	0	0	6.85539e-10	0	2.57001e-43	2.96839e-07	7.36885e-08	0	5.67075e-12
712912693	0	0	5.59131e-13	1.20922e-10	0	0	6.3173e-26	0	0	1.02313e-09	0	5.75161e-08	2.24392e-07	7.66826e-22
712912802	0.0011527	4.34214e-12	0.000967998	2.69174e-18	5.89479e-46	1.41407e-06	7.87479e-06	1.00871e-45	5.01107e-08	1.42091e-25	0	1.60767e-05	0	6.60372e-26
712912907	0	1.5949e-08	6.28391e-06	0	0	0	6.85546e-23	0	0	1.10368e-29	1.03481e-11	8.23199e-10	3.8167e-05	0
712913174	0	0	0.0015268	0.000105241	5.69215e-10	4.49114e-13	0.000828993	0	1.1342e-13	0	0.00444929	2.54829e-12	0	3.94729e-20
712913234	0	7.86517e-07	1.12396e-13	2.19654e-13	0	5.97822e-13	0.00314665	0	2.77363e-16	1.15957e-06	8.09872e-06	1.19172e-07	5.13091e-17	0
712913311	3.30723e-09	0.000741193	2.71034e-08	0	0	0	0	0	0	0.0208463	7.23492e-05	1.81151e-09	0	0
712913441	9.33821e-05	6.40316e-15	0.000137526	3.77512e-11	0	0	0	0	0.00219902	3.9521e-07	0	0.00133746	1.10317e-06	0
712913690	0.00102875	7.95261e-20	0.00168736	0.00126735	2.4985e-06	2.71695e-08	0	0	0.0188588	0.0046945	0	3.6545e-05	0.000419952	0
712913800	1.78644e-07	0	3.4201e-26	0	5.59983e-15	7.93126e-15	0	2.06103e-16	0	0	0	2.08363e-06	0.000144857	0
712913869	1.8971e-51	8.20987e-13	2.66875e-23	0	5.45407e-24	0	1.85428e-32	0	0	0.000505622	0	6.6306e-08	0.00596763	0
712913956	1.62319e-13	0	0.00638486	0	0	6.07154e-18	0.00211398	0	0	1.6498e-06	4.68082e-05	0	0	2.22091e-15
712914056	6.26749e-25	0	0.00416704	2.37986e-26	0	0	0	1.54284e-31	0	0.00722747	0	8.19593e-05	0	5.70243e-11
712914205	1.17646e-15	3.98305e-08	1.57256e-14	2.73089e-05	0	0	0	0	0	1.00558e-42	2.35902e-07	0	1.60116e-08	2.34672e-08
712914839	0	7.12472e-16	6.73279e-14	4.92121e-10	8.66085e-49	0	0	1.02995e-73	4.00387e-18	0	1.09839e-09	6.73122e-05	0	1.40645e-32
712915255	4.47647e-22	0	4.70182e-16	0	0	1.27105e-21	0	2.46892e-21	1.03701e-09	2.12955e-30	0.000802552	1.92014e-05	0	0.000131323
712915315	0	0	0	1.67938e-20	1.70166e-08	0.00175536	0	9.63213e-05	0	9.64237e-16	4.84357e-05	1.70105e-10	0.000213998	0
712915364	0	7.84158e-10	0.00541387	0	0	8.04083e-20	0	0	0	0	9.07721e-05	1.35586e-09	0	1.38038e-40
712915418	4.84295e-41	0	1.22476e-06	8.38922e-18	0	0.000367803	1.95331e-05	1.42094e-21	0	0	0.000823473	4.53492e-07	0	0
712915472	3.36367e-19	0	0.000367892	0	0	3.54278e-07	0	6.06559e-60	0	0	0.000782111	0	8.85065e-14	0.000404879
712915531	0.000202704	0	0	7.11971e-08	0	0.0247994	0.0237594	0.00923209	0	0	1.09477e-05	1.66042e-08	0	0
712915603	4.55433e-21	1.95044e-17	3.90806e-09	0.00101996	0	0	8.0282e-16	0	7.85352e-21	2.9139e-16	1.53897e-06	1.43682e-05	2.08685e-06	0
712915691	0.0162441	0.0221822	0	0.0123551	0	1.70341e-28	0	0	0	0	3.60871e-05	6.4997e-06	0	0.000231895
712915757	3.14336e-13	4.4847e-24	1.87989e-09	0	3.2727e-15	1.33282e-45	8.70503e-12	0	2.17969e-08	9.55425e-15	2.93927e-17	2.76225e-09	5.09732e-14	0
712915916	2.59229e-05	0.00181498	8.29919e-20	0	0	4.90852e-39	0	0	2.17378e-25	3.83578e-31	4.90924e-08	1.16792e-23	0	2.82591e-24
712915997	2.13041e-57	4.58588e-08	1.69554e-10	0	0	1.26924e-06	1.01405e-21	5.57159e-25	0	2.10849e-32	0.00581544	0	3.58767e-07	1.02792e-09
712916052	6.24238e-26	5.29885e-05	4.97781e-17	2.85249e-05	0	3.44333e-05	0	2.43393e-32	0.000204731	3.0021e-37	0	0.00165776	3.55879e-10	0
712916126	3.86576e-32	0	0.00319727	4.28987e-07	0	1.13215e-13	2.37048e-51	9.35331e-26	0	4.31013e-11	8.60986e-08	3.89735e-07	2.42639e-09	0
712916213	5.34376e-07	4.47712e-22	1.22968e-07	1.99428e-07	1.14001e-05	0	0	0	0	0	3.54357e-09	0	0	0
713322012	2.10128e-14	0	4.88235e-07	2.0543e-11	1.57753e-10	0.0184104	0	0.0488094	0.000440092	7.95853e-37	0.00469677	8.29485e-09	0	0
713322302	4.56555e-13	4.33072e-05	1.33023e-08	0	0	0.00583773	1.15842e-05	0	0	0	0.00115818	0	0.0034533	5.0567e-30
713322580	0	0	0	0	1.8624e-25	9.82906e-08	4.17474e-13	4.20813e-16	7.88483e-08	0	7.32232e-08	1.4945e-09	0	7.1503e-15
713322590	7.38071e-06	1.94908e-20	4.4709e-09	2.57828e-22	0	0	6.11695e-34	0	0	2.59242e-08	3.38998e-09	0.000355945	0.000854374	0.000148485
713322875	1.07455e-25	1.52002e-15	0	0	1.95772e-17	3.86224e-06	9.50746e-19	0	0	6.59493e-13	0.000900618	4.27504e-16	0	0
71647259	2.73345e-15	0	3.26313e-41	2.60014e-23	0	0	2.27248e-30	0	0	0	0	4.34073e-09	0	1.04408e-05
71834082	1.11985e-29	3.10067e-09	5.97977e-13	0	0	0	3.54104e-33	4.61099e-05	2.65635e-28	0	2.22047e-12	7.50529e-06	6.53349e-13	0
722120956	0.0359774	0.0176746	0	0	0.00979017	7.51584e-06	2.78376e-07	6.15685e-58	2.30219e-05	0	2.185e-10	0	0	8.04423e-11
722142241	5.14363e-10	0.00317159	3.23336e-16	2.61423e-05	6.60593e-31	0	0	6.42476e-16	0	0.000252892	0.00485114	0.000806635	0	3.47806e-06
72257064	1.81551e-22	0.00153065	0	3.36507e-10	0	1.48867e-23	0	5.04277e-15	7.26382e-22	0	1.01098e-08	3.43197e-05	3.1047e-05	0
725915949	3.27502e-08	0	4.28422e-16	0.000564887	0.0845154	0	1.2109e-13	0	0	4.41855e-05	0	0.0065697	1.58694e-05	0
725948655	8.88062e-08	0	1.20637e-11	0	4.58331e-23	0	0	0	0	0	0.00315954	0	5.96386e-08	0.000222749
725948879	0.014594	0.0233229	0.00806449	0.0119642	0	0	4.52775e-07	0.000183634	1.3912e-15	0	2.49974e-07	3.75579e-15	0	0
725949105	4.39135e-12	0.000206555	0.00378575	0	0	1.09801e-20	0	0	0	0	9.22369e-05	1.67508e-12	0.00286267	2.04022e-16
725949165	1.1888e-18	0	1.73359e-07	0	0	3.93996e-37	6.72606e-27	5.13079e-07	0	0	0.00353297	0	0	2.15331e-09
725949470	5.76175e-35	3.41396e-05	3.05695e-05	0	1.20979e-21	0.00106824	1.43418e-17	4.41703e-77	0	3.48796e-23	4.40961e-09	0	0	2.63555e-25
725949701	2.28075e-08	0	4.02326e-28	0	0	3.1888e-16	0	3.2796e-10	0	0	0	9.50287e-06	0	0
725949806	0.0212081	0.00880678	0.017522	0.0255234	0	0	7.30548e-07	0	0	0	7.01376e-06	0	0	0
725950085	4.48574e-31	0	4.63439e-14	0.000372418	0	0	4.1085e-05	0	0	5.47636e-20	1.39697e-06	0	5.86422e-14	0
725950134	0	3.3903e-06	3.40734e-12	3.23624e-12	0	0	2.5576e-10	0	6.52429e-14	8.12518e-07	3.54581e-05	0.00399253	0	0
725950237	9.71358e-27	0	2.82422e-08	9.95958e-23	0	1.93803e-09	0	3.77821e-88	0	0	0.00349391	6.03054e-14	0	0
725950304	2.63686e-08	2.50438e-05	2.7181e-07	0	1.22793e-12	0	0	0	0	0.00210291	3.85856e-08	0	0	4.80953e-10
725950513	3.71997e-25	0	0	0	5.10605e-21	0	0.000121071	8.59733e-06	0	0	5.55373e-13	0.000674527	0	0
725950579	9.62559e-39	0.00233751	0	0.0052641	1.00724e-19	0	8.68416e-10	0	0	2.09326e-29	1.29833e-06	4.8037e-14	0	0
726646933	2.84057e-09	2.37209e-09	2.55187e-22	0	0	1.06506e-29	1.37813e-09	3.15226e-22	0	0	7.62069e-09	0.00313257	1.22366e-08	0
730966571	1.47575e-13	0	0	6.39238e-22	0	1.16677e-23	1.23183e-06	0	3.5258e-15	0	1.70875e-05	0	0	3.71513e-28
730977575	0.000917858	1.84781e-08	0	0	0	0.00349182	0	1.79812e-06	0	0	1.28015e-08	7.70545e-07	6.69217e-12	6.21272e-05
730977588	1.25402e-12	9.15045e-08	2.88135e-18	1.5935e-07	7.54467e-14	5.11049e-19	0	4.79811e-34	1.47162e-07	2.99082e-21	0	4.84346e-12	0	0
730984715	0	5.12954e-11	0.000126443	1.12016e-32	0	8.31401e-06	0	0	0.0101734	0.0256819	2.91616e-05	1.15564e-08	3.70651e-05	0
730984989	6.61041e-13	2.47272e-08	8.33869e-07	1.22068e-06	5.895e-07	0	2.78765e-21	0	0	6.21012e-07	1.11e-16	0.000109466	0.00311259	1.53972e-26
744692564	0	0	0.00046734	0	7.06432e-08	3.61934e-22	0	1.62512e-30	4.94822e-07	0	4.15659e-12	2.41598e-11	0.00012351	8.61292e-11
744692700	2.95654e-37	0	3.65e-07	0	0	1.27305e-09	0	0.00259294	0	3.16547e-35	7.93501e-06	0.00168314	0.00832549	0
744692776	1.07774e-23	1.37034e-07	3.64296e-10	1.30612e-24	0	0	6.64768e-10	1.4706e-25	0.000471376	0	2.03419e-13	0	2.78329e-07	0
744692834	1.95121e-38	0	9.53453e-12	0.0198899	0.0633401	1.85447e-39	0	3.64649e-10	0	1.96713e-18	1.67614e-12	0	4.03532e-08	2.02613e-09
77020112	0	1.11053e-05	3.7543e-40	0	3.36993e-13	0.0158421	0.0121468	0.00279672	0	3.69549e-12	2.09613e-08	0	5.22721e-06	0
77020114	0	3.24615e-16	0	0	0	3.16114e-07	0	6.93137e-25	0	1.45322e-44	0	3.81012e-05	0	0
77020137	2.20454e-33	0.00136525	2.43079e-10	2.91512e-11	1.14026e-44	0	2.93954e-07	4.84623e-66	0	0	2.7629e-05	4.81123e-18	0	0
77020191	2.06778e-24	0.000234079	2.25614e-07	0	1.33119e-07	0	1.90499e-08	0	0	5.08822e-08	8.79051e-05	0.000205785	0.000117066	3.48809e-09
77118167	0	1.0478e-07	7.97886e-12	0	1.82232e-10	0.000207542	0	0	0	0	1.3062e-05	1.08348e-06	5.78791e-06	0
77864625	0	3.87861e-07	0	0	1.68762e-12	0.00206709	0	0	3.23237e-23	9.71028e-07	0.000262768	0	0.00246938	6.18906e-41
77999988	1.11609e-53	2.72246e-08	7.79698e-30	0	0	3.36665e-17	0	8.8511e-08	0.0047734	0.00961238	0.00754817	7.11516e-12	0	0.000438038
80159686	6.92478e-06	0	0.000130039	3.74951e-25	0	0	0	5.90195e-05	0	0	0	0.0130296	0	0.0198842
81343928	2.98147e-71	0.00203176	3.54864e-05	8.0042e-08	1.54249e-21	1.83216e-31	1.9558e-06	1.17346e-25	0	3.33665e-27	0.00528537	7.48636e-07	4.81184e-11	0
82700933	0.0111526	0.00835609	0	0.0271522	0	0.00142887	7.72383e-29	0.00029623	2.0437e-34	0.0239596	0.00879845	1.04572e-13	3.92991e-05	7.04937e-10
83571714	0	9.41993e-20	1.70894e-11	3.64943e-07	0	1.67354e-07	0	4.76108e-41	0	5.08409e-06	7.26954e-07	0.00479066	6.36788e-07	1.2089e-12
84662593	6.24226e-11	2.64376e-13	6.20061e-16	0	2.26159e-05	0.000138612	1.87545e-14	4.54231e-36	0	1.39403e-18	5.44097e-07	0.0119089	0.000113962	5.04151e-06
84662653	0	0	0	0.000680727	4.53411e-14	2.73673e-09	2.50021e-14	3.56342e-07	0	0	0.000586229	0	1.3181e-07	2.88411e-07
85701379	1.93754e-09	1.03759e-13	7.67708e-11	0	2.86005e-13	9.75591e-09	6.77609e-18	9.64218e-72	4.9643e-37	1.46468e-17	0.000441665	0	0.00469298	0.001616
89152479	0	3.67754e-13	0.000197203	6.97117e-05	4.32637e-17	0	0	0	0	5.44503e-23	0.00110192	0.00107483	1.56572e-09	2.07962e-21
89152530	0	0	1.84115e-14	5.47491e-09	4.23004e-08	0	0.00414359	4.55482e-08	2.09082e-07	1.44554e-32	1.1997e-14	0	6.89156e-16	3.64424e-06
89152531	1.72415e-18	0	2.63396e-13	1.14536e-21	0	2.94659e-30	0	8.74211e-21	3.02266e-20	0	0.000325398	0	6.6364e-09	0
89152532	0	0.00067826	0	0	0	8.66431e-07	0.00023321	9.64534e-07	1.07919e-26	0	0.000179385	0.000187929	0.000574029	6.46263e-14
89152533	0	0.000132528	8.05953e-18	4.98982e-08	0	0	0.013097	0	0	0.00099935	1.01111e-05	0	0.000255734	0.00583022
89155211	1.66105e-09	0.00503934	0	0	0	9.19881e-05	2.03561e-09	0.00130518	5.92458e-26	8.8833e-07	5.2973e-07	0	1.4904e-05	3.59854e-12
89158250	2.30881e-06	1.8906e-13	0	0.000118888	1.0816e-06	2.80847e-16	0	4.07255e-81	9.27263e-09	2.69872e-31	1.84265e-05	5.64792e-09	0	8.23794e-12
89885981	0	7.95267e-16	3.61223e-06	5.30536e-10	0	8.92208e-10	6.14819e-08	2.01042e-59	0	1.84334e-16	3.32329e-07	5.89796e-09	0	0
89888094	1.86659e-43	0	0	6.25417e-09	0	0	0	1.20817e-53	0	3.50018e-13	0.00275856	0.000246247	0.000297358	0
89888607	0	0.000182132	8.11568e-06	2.18885e-12	0	3.68653e-19	1.15397e-14	0	0	1.05259e-22	0	0	0	7.95633e-09
89888652	7.20804e-31	2.23193e-12	7.80705e-13	3.18629e-09	0	0	3.68353e-52	3.32363e-44	0	4.45799e-28	5.81041e-08	0.00446782	0	0
90592575	3.76349e-33	5.79797e-12	4.44744e-10	0	0	0.00263645	0	0	3.44571e-48	0	0	0	0.00128511	7.99103e-05
90592637	4.16004e-13	0.000249118	2.79391e-05	3.24891e-05	1.66901e-52	0	0	4.43136e-47	0	9.59986e-13	0	0.000743896	0.005295	4.70633e-29
91214206	6.16128e-20	0	4.71351e-34	0	6.72844e-09	7.88451e-27	0	1.6954e-05	9.34716e-05	0	3.41778e-07	0.00170887	0	1.07361e-21
91214232	4.82636e-09	0	0.00734743	6.13258e-06	0	0	0	0	2.81059e-06	2.7727e-59	0	0.00377269	4.88174e-06	0
93007408	0.0262207	0	0.011928	1.16338e-34	0	0.000763041	0	0	0	4.36062e-23	1.91348e-11	7.05822e-10	0	0
9625355	0	4.05044e-27	0.000122942	1.68043e-05	2.39566e-24	0	1.79403e-07	0	0	0	3.10065e-09	0.0110195	0.0186406	0.0261268
9625366	1.45021e-07	0.00186701	7.68221e-28	4.57789e-05	6.55099e-10	4.44617e-12	2.78804e-06	8.44512e-10	0	6.50315e-09	0.000453896	1.41531e-08	1.43439e-12	0
9625381	0	1.13283e-06	8.37764e-06	3.85207e-07	0	2.30544e-20	0.000106003	0.000759889	1.59005e-11	0	0.000492438	0.000601116	6.11725e-07	0
9625433	0	1.56512e-07	8.17662e-21	7.26708e-05	3.71789e-08	0	0	5.16527e-64	7.59177e-27	0	0.00474773	1.71893e-05	4.97605e-09	1.50909e-24
9625557	5.09073e-15	0	3.32708e-08	3.69238e-08	0	3.31471e-20	1.09878e-11	0	0	1.77579e-34	2.02328e-05	3.66619e-07	0	9.56898e-07
9626109	2.16248e-06	1.41382e-32	4.08163e-18	0	0	0.0358185	0.00931762	0	0	0	2.6481e-15	0	1.28566e-12	0
9626133	0	0	9.50994e-11	0	0	3.48091e-06	1.2674e-17	0	0	1.79477e-05	0.000208114	0	0	1.46168e-37
9626232	0	0.00214918	0.00263165	1.21506e-18	0	2.50421e-41	0	0	0.00615516	0	0.0101304	3.22192e-05	0.0013739	1.68909e-17
9626243	8.02918e-27	6.50348e-19	9.50843e-06	1.62418e-12	0	0	9.27536e-05	3.80824e-49	0.00033389	6.1629e-49	1.09442e-08	1.21933e-16	0	0
9626316	3.47581e-11	1.34466e-13	3.26204e-09	1.11941e-05	0	0	0	5.57592e-22	0	2.87213e-29	0.000154276	2.90325e-18	0	0.000142537
9626372	0	4.046e-07	2.68566e-20	0.000485963	0	3.359e-09	5.3152e-07	0	7.86241e-47	0	3.16905e-15	0	1.29985e-19	1.86299e-24
9626425	1.89856e-55	0	9.51818e-20	1.57227e-06	0	0	2.41707e-18	0	1.1494e-09	0	3.19745e-18	3.16613e-11	0.000958201	9.51455e-24
9626510	1.18014e-08	2.90891e-06	1.24879e-19	3.27412e-07	0	0	0	0	0	1.26679e-06	5.27294e-05	0	0.00010229	5.13601e-25
9627425	5.42863e-46	0	1.18302e-06	0	0	3.97136e-05	8.71885e-18	0	7.49829e-14	0	0.0107548	1.7275e-08	0	0
9627507	0	7.17284e-06	9.3789e-08	0	0	1.67176e-17	4.19664e-29	4.23731e-50	0	0	0.00229523	4.40246e-11	0.0176494	0
9627904	5.47234e-27	2.41895e-05	7.41569e-08	0	0	0	0	6.0506e-70	1.86443e-18	4.67769e-41	0.0027273	0.0108773	0.0126536	0
9627909	0	1.52779e-12	0	0	0	7.61273e-17	7.6814e-14	4.474e-25	0	0	1.1198e-11	5.53666e-19	0	0
9628600	0	0	0.000103802	4.87274e-11	1.00357e-08	6.8706e-12	4.32829e-24	6.15013e-07	0.0036943	0.0127591	9.78285e-08	2.53737e-16	0	0
9628660	9.3991e-15	6.12695e-31	0.000141422	0	5.05472e-12	6.33387e-15	0.00290728	3.34118e-11	0	0	0.000912155	3.41325e-06	0	2.60366e-07
9629143	1.27309e-14	4.67222e-10	0.000296753	2.97472e-09	0	0	0	0.00510061	6.52923e-33	1.77187e-23	2.61101e-08	0.00492567	1.07649e-11	1.16433e-09
9629524	0	0	0	0	3.26663e-08	0	1.69548e-05	6.63966e-37	2.13483e-05	0	0	0.00102511	3.03325e-15	2.27703e-06
9629653	0	1.27755e-06	1.3842e-05	2.77654e-09	0	0.000401205	0	0	2.35773e-37	8.21293e-25	1.80832e-05	5.6946e-11	0	0
9630125	8.84713e-12	0	0.000259179	0	0	1.25927e-34	2.88505e-46	0	7.37011e-16	1.44142e-08	1.67451e-08	0	3.59926e-05	0
9630317	0	0.000299953	3.00913e-12	3.79276e-13	0	0	0	0	0	2.51782e-27	0.00285425	0.00422405	4.8134e-05	2.69479e-18
9630327	2.40532e-23	4.95206e-10	0	0	0	0.0198402	0	0	3.47063e-08	0	8.60825e-06	0.00283072	5.46296e-19	0
9630386	0	1.32886e-05	8.54673e-11	0.00350617	2.06509e-18	2.63877e-11	5.33357e-11	3.65928e-28	1.51179e-21	0	1.70145e-09	0	0	0.0173294
9630464	7.33653e-05	0.00300141	4.10026e-12	7.28604e-07	0	5.53943e-24	0	0	0.000154286	0.00085978	3.09509e-22	1.28022e-06	0	0
9630525	9.64902e-10	0.00308538	7.206e-18	0	2.46136e-16	0	4.74327e-10	0	9.87202e-11	2.85267e-19	0	1.43704e-14	1.61114e-06	0
9630566	0.000516604	3.65857e-06	8.26662e-05	0	1.47562e-13	0.000519839	6.80455e-06	0	0	0	3.02255e-05	0.000153534	0	5.25948e-12
9630710	1.01803e-08	3.00793e-12	0.00227154	1.00959e-07	1.47112e-92	0	1.83358e-17	1.30043e-28	0	8.78978e-50	0.00934865	3.17075e-10	0	0
9630747	1.05426e-20	1.58769e-05	0.00121714	1.1261e-08	0	2.93953e-14	8.68624e-45	0	4.38794e-41	0	0.0013265	1.55534e-07	0	1.26844e-21
9630761	0	3.14083e-06	0	1.43867e-11	0	0	9.48049e-15	0	5.33868e-16	2.01808e-63	5.25339e-08	7.273e-07	0.00171241	5.36228e-15
9632287	1.54248e-10	0	0.00504241	0	0	0.00409447	6.57315e-07	1.83953e-45	2.91895e-13	0	0.000772067	0	2.69757e-08	0
9632466	0	0	0	0	1.86283e-43	0	0	0	0	0	1.15422e-09	0	3.44914e-06	0
9632857	0.0276446	0.00813906	1.12028e-09	0.0288795	0	9.24187e-14	0.000301892	5.92492e-38	2.59971e-52	0.000158299	0.00118728	2.19686e-06	1.91229e-05	1.67945e-33
9632893	0.00613596	0.0251394	4.36529e-05	0	0.069745	0	5.20827e-16	0	0	0	0.000602004	0.00127668	4.08589e-12	5.96917e-08
9632937	3.39003e-28	0	1.49383e-20	1.13272e-07	0	0	0	0.00103591	0	0	2.80637e-08	0	0.00671837	0.000332228
9633000	5.60905e-09	2.69336e-06	0	1.44686e-17	3.91694e-15	2.8989e-51	0	0	0	1.46712e-58	0	9.38582e-14	4.04621e-05	0
9633396	0	5.64456e-20	9.73104e-15	2.21286e-18	0	3.57869e-15	7.41459e-05	2.11342e-20	1.25234e-05	0	0	3.70703e-17	0.000178631	0
9633494	0.000434143	1.17924e-06	0	0	0	0.0191124	0.0190308	0	0	0	0	1.0768e-07	0	5.78725e-06
9633550	0.000180078	1.0996e-10	0	0	6.37058e-14	0	6.30921e-25	0	0	0	4.45626e-14	0.000269102	0.0014362	0
9633990	1.26694e-23	0	1.51079e-08	0	0	0.00479647	0	0	0	0	0.00201865	7.41826e-19	0	3.33345e-12
9634119	3.32033e-22	2.05695e-13	0.000119534	0	0	0	1.62205e-17	7.69751e-55	0	2.74308e-07	5.73626e-05	0.000500424	0	0
9634155	0.00466396	0.0108519	0.0143063	0.0297817	0	1.10735e-14	0	0	5.42432e-32	0	0	2.66044e-05	5.66822e-25	0
9634626	9.64916e-12	3.53255e-05	4.6007e-08	0	1.61131e-14	0	1.02611e-07	1.29364e-32	0	8.90284e-40	9.31601e-13	4.53724e-09	7.07653e-15	1.53274e-12
9634948	0	1.45189e-09	2.06376e-12	0	1.73704e-41	6.15195e-09	9.69816e-05	7.31259e-21	6.36626e-44	0	0.00739416	0	0	4.53664e-58
9634983	0	1.35067e-20	3.92446e-15	0	0	0	0.000179736	0.0115106	0	1.38117e-19	0	0	0	1.81465e-07
9635165	1.76463e-19	6.88726e-22	0	0	0	1.80778e-09	0.00248018	8.39038e-20	0	0	6.73453e-09	1.40471e-05	0	4.54942e-07
9635467	0	0.000550609	1.86479e-08	0	0	1.18615e-09	2.7106e-05	2.08438e-31	0	0.000927006	0.000379543	1.86915e-08	0	3.29912e-19
9635478	2.4024e-20	2.59028e-24	7.49988e-07	1.20848e-17	0	4.29521e-11	4.29126e-07	0	0	0	0.00330442	7.6312e-08	0.00848793	0
9635581	3.32771e-56	8.82644e-19	0	1.27981e-09	4.61456e-07	4.64674e-10	6.63823e-11	1.00642e-13	2.63847e-10	0	0	8.35741e-05	0	0
9635677	1.95027e-18	0	0.000993064	8.90924e-10	0	0	0	2.46211e-14	0	0	8.96378e-06	0	2.32792e-06	0.00862329
9791176	4.86157e-11	8.88161e-13	9.43918e-09	0	0	3.74985e-07	0	0	0.03254	0	2.88972e-06	5.26682e-07	0	0
9910036	0	0	8.03334e-05	0	8.73234e-90	0	5.4315e-10	0	1.35775e-45	3.81355e-22	0.00240396	1.00792e-16	0	0
9964607	0	2.87574e-05	5.83715e-09	7.95308e-13	1.41799e-70	0	5.47995e-08	5.43656e-05	0	4.46082e-21	1.41145e-05	1.50923e-06	1.06152e-06	7.865e-15

## Sheet: Table S3. Reads processing
Code	Treatment	Sample 1	Sample 2	Sample 3	Sample 4	Sample 5	Sample 6	Sample 7	Sample 8	Sample 9	Sample 10	Sample 11	Sample 12	Sample 13	Sample 14
QC reads	Read quality control using Trimmomatic, threshold of 30 base quality on 4 bp sliding windows, and 50bp minimum read length	20000000	20000000	19986996	19999997	20000000	20000000	20000000	20000000	20000000	20000000	19999975	19999997	20000000	20000000
Digital normalization	Digital normalization in two steps, first to 20x then to 5x, using normalize-by-median from khmer on QC reads	566653	843992	924104	761630	308067	656777	634201	358769	472579	419686	1571253	1386773	1004830	721861
Low k-mer filter (2x)	Remove errors in highly covered genomes: trim all kmer <2x for highly covered reads (>20x), using filter-abund from khmer on QC reads	19916411	19911451	19900154	19913107	19941650	19914427	19916113	19928203	19919302	19925029	19912794	19911312	19911524	19914019
Low k-mer filter (5x)	Remove errors in highly covered genomes: trim all kmer <5x for highly covered reads (>20x), using filter-abund from khmer on QC reads	19892250	19891832	19880963	19893489	19898844	19892944	19893927	19893788	19894120	19900933	19891059	19891175	19891383	19893243
Low k-mer filter (20x)	Remove errors in highly covered genomes: trim all kmer <20x for highly covered reads (>20x), using filter-abund from khmer on QC reads	19850283	19849910	19843500	19860680	19872133	19864620	19854555	19873208	19864179	19877693	19793213	19795507	19823044	19857445
Partitioned reads (normalized)	Partition reads in disconnected graphs, using do-partition from khmer on digitally normalized reads	102176, 102082, 100687, 111416, 131355	100224, 100378, 102800, 101764, 105186, 120030, 179254	100378, 101378, 100391, 105353, 105707, 119942, 138357, 108412	100657, 102466, 102446, 102535, 119494, 119904, 91560	103127, 109191, 84072	101340, 101143, 105393, 109887, 103441, 112558	100430, 100893, 100159, 103250, 128419, 78461	101287, 101778, 106981, 32627	100192, 100159, 102260, 110915, 40997	101180, 106629, 103746, 91930	100184, 101402, 125009, 146296, 163673, 102028, 102975, 103643, 101230, 103270, 121928, 137278, 109022	100098, 100808, 101187, 100353, 100945, 101421, 135957, 103570, 213413, 280552	100787, 102740, 102881, 109578, 107542, 145718, 106219, 191485	101805, 101848, 108122, 101086, 110645, 169781
Partitioned reads (inflated)	Partition reads in disconnected graphs with initial read coverage restored, using sweep-reads3 from khmer on partitioned normalized reads	3098957, 5868679, 3884171, 4888089, 2221416	636630, 3559778, 3678268, 3836942, 2171619, 3340224, 2720426	1095707, 2722909, 3640216, 2240330, 2026202, 2775477, 2940850, 2461567	1434555, 3071378, 2943661, 2098097, 2671701, 3850609, 3887252	9725436, 6274965, 3969678	1779356, 5348935, 3986972, 2024717, 3378877, 3437617	1071284, 5330466, 3105810, 3785757, 4875312, 1786084	5163322, 4948686, 6824142, 3028471	3123328, 7740150, 4788380, 3193639, 1117258	6004647, 5913202, 4714548, 3329304	133915, 2293436, 1798152, 1025924, 995787, 1246901, 1734991, 1711717, 1717867, 2260184, 1327095, 2286742, 1388757	129292, 1740106, 2131766, 1641938, 1618612, 1831559, 2369948, 1757542, 1765660, 4942680	2266873, 2662615, 2812044, 2603131, 1783606, 2499282, 2481866, 2832539	2282158, 4018307, 3689347, 3890421, 3552312, 2518136

## Sheet: Table S4. Assemblers
		Sample 1			Sample 2			Sample 3			Sample 4			Sample 5			Sample 6			Sample 7			Sample 8			Sample 9			Sample 10			Sample 11			Sample 12			Sample 13			Sample 14
Reads	Assembler	# contigs	N50	N80	# contigs	N50	N80	# contigs	N50	N80	# contigs	N50	N80	# contigs	N50	N80	# contigs	N50	N80	# contigs	N50	N80	# contigs	N50	N80	# contigs	N50	N80	# contigs	N50	N80	# contigs	N50	N80	# contigs	N50	N80	# contigs	N50	N80	# contigs	N50	N80
QC reads	Idba_ud	1099	1190	710	1989	1202	701.5	2366	1097	681	1380	1416.5	737	362	1455.5	728.5	1592	1272.5	721	1368	1450.5	743.5	732	1194.5	712	940	1146	702	848	1320.5	715.5	4192	1183.5	692	4140	1170.5	698	2389	1205	699	1450	1218	704
	Megahit	1234	1109.5	685	2207	1127	679	2570	1003	663	1557	1240	699.5	393	1273	694.5	1791	1151	690	1483	1312	715	836	1135	691	964	1079	693	900	1251	714.5	4692	1088	673	4480	1126	683	2673	1150	668	1632	1119.5	682
	Metavelvet	1475	1099	674	1916	1162.5	654	2577	1049	644	1204	1455	668	604	1299.5	717	2183	1034	656	1576	1203	680	573	1329	680	1004	1194.5	673	1245	1096	676	5191	1030	641	4455	1052	652	2581	1087	642	1618	1301.5	682
	Omega	646	1856	822	1115	1714	749	1152	2304	903.5	801	1469	696	690	1464.5	742	1078	1345	718.5	1482	1279.5	725	537	1833	758.5	465	1922	678	642	1906.5	816	2275	2107	844	2359	1788	766	1934	1577.5	785.5	781	1466	711
	metaSPAdes	799	1100	675.5	1432	1191	680.5	1885	982	664.5	1126	1240	704	292	1120	702	1117	1275	693.5	970	1535.5	717.5	633	1085	698	889	993	677.5	646	1182.5	690	2752	1115	679	2699	1191	701.5	1538	1183	682.5	1219	1085	661
Digital normalization	Idba_ud	1036	1290	723	1870	1347	732	2180	1163.5	697	1328	1458.5	738	347	1591	728.5	1435	1391	756	1254	1655.5	805.5	712	1279	749	908	1158	710	807	1435	721.5	3791	1291	721	3687	1324	752	2153	1369	743.5	1361	1299	718
	Megahit	1138	1227.5	701	2085	1266	706	2388	1118	682	1447	1363	724	380	1507.5	733.5	1614	1289.5	740	1387	1501	789	785	1216	722.5	953	1123	699.5	875	1290	714.5	4302	1205	695	4079	1242	722	2424	1267	718	1556	1180.5	698
	Metavelvet	730	1198	661	1332	1430	719.5	1365	1280	654	952	1661.5	755.5	209	3010	745.5	1106	1362.5	678	920	1701.5	701.5	472	1439.5	720.5	559	1406	680.5	461	1870	722	2691	1261	672	2569	1385	692.5	1587	1508	694	979	1376	663.5
	Omega	1290	2060	895.5	2013	1696	788.5	2276	1787	812	1579	1974	775	759	2170	990.5	1674	1506	747.5	1732	1460	737	756	2539	917	949	2139	826.5	977	1756	840.5	4183	1680	778	3770	1558	735.5	2581	1783	840	1518	1936.5	833.5
	metaSPAdes	1089	1197	695.5	1899	1248	690	2324	1085	685.5	1387	1356	708	369	1274	721.5	1539	1355	722.5	1305	1551	739	785	1202	707.5	1017	1108	698.5	818	1280.5	716	3947	1260	694.5	3721	1240	710	2232	1296	708	1499	1219	682
Low k-mer filter (2x)	Idba_ud	1102	1201.5	705	1994	1190.5	695	2380	1093	684	1381	1411	727	362	1431	721	1583	1268	726.5	1380	1420.5	739.5	727	1218	721.5	940	1146	701	850	1320.5	717	4214	1170	689.5	4150	1165	700.5	2387	1209	703	1458	1203	706.5
	Megahit	1234	1102	679	2199	1130	681	2566	1002	664	1551	1283	702	393	1280	692.5	1786	1153	693	1483	1327	711	831	1119	694	961	1083	693	895	1251	714	4647	1100	677	4464	1126	683	2659	1148	670	1634	1122.5	684.5
	Metavelvet	1498	1118	656	1891	1189	661	2548	1047.5	638.5	1935	1107	652.5	599	1437	715	1341	1085	637	1060	1261	693.5	547	1529	701.5	1013	1196	673	645	1269	668	5175	1026	644	4512	1065.5	654	2585	1094	633.5	1588	1293.5	700.5
	Omega	649	1910	821.5	1126	1745	762	1165	2231	895.5	822	1513	703.5	551	1750	798	1075	1342	716	1138	1521	760.5	545	1880	732.5	470	1937	703	644	1871	765.5	2264	2084	836	2334	1794.5	774.5	1369	1933	818	817	1482	715
	metaSPAdes	802	1098	673.5	1438	1193.5	678.5	1894	983.5	665.5	1125	1241	697.5	292	1120	702	1125	1265	691	968	1555	721	631	1085	698	890	998	679.5	645	1169	690.5	2760	1110.5	677	2687	1191	700	1535	1194	682	1223	1080	661
Low k-mer filter (5x)	Idba_ud	1075	1205	702	1958	1216	697	2361	1090	684	1358	1416.5	733	358	1423.5	719.5	1553	1278	728.5	1359	1450	745	717	1236	726	926	1147	704	845	1312	718.5	4107	1182	693	4079	1175	703	2352	1218.5	704	1445	1198	710.5
	Megahit	1189	1106	685	2162	1130	679	2544	994	660.5	1534	1287	700	387	1243	686.5	1737	1149	695.5	1458	1368.5	723	792	1130.5	694.5	950	1083.5	693	887	1241	709	4590	1096	675	4375	1126	683	2582	1155.5	675	1597	1121	679
	Metavelvet	1496	1128.5	665	1881	1189	671	2518	1060	647.5	1950	1106.5	650	600	1389	700	1336	1069.5	634	1079	1278	688	553	1611	700.5	1034	1156.5	671	638	1210	645.5	5145	1032	646	3264	1142.5	648.5	2594	1086	637	1587	1292	683
	Omega	475	2322	864.5	994	1691	742.5	1095	2291	875	738	1463	690	254	2772	1043	1008	1369	712	1018	1443.5	729.5	326	2681	892	384	1731.5	703	510	1892.5	796.5	2225	2027	851.5	2267	1808	780.5	1296	1946	815	715	1457	703
	metaSPAdes	798	1101.5	674.5	1437	1192	678.5	1890	985.5	665.5	1131	1244	697	292	1122.5	702	1127	1275	693.5	968	1583	726	630	1084	698	891	994	682	648	1170.5	691	2769	1113	678	2703	1191	698	1539	1194	682	1230	1080	661
Low k-mer filter (20x)	Idba_ud	1472	1286.5	729.5	2391	1301	724	2408	1154.5	692	1821	1381	736	579	1381	767.5	1766	1268.5	727	1667	1529	792	853	1259	733.5	1204	1280.5	726.5	954	1383.5	759.5	4630	1241	713	4845	1190	715	2682	1238	715	1893	1329	732
	Megahit	1579	1206	727	2644	1169.5	685	2603	1060	670.5	2021	1300	714	587	1323	744	1886	1177	704	1795	1391	743	919	1147	702.5	1241	1210	710	974	1358.5	744	5127	1142	688	5237	1110	689	2830	1174	689.5	2067	1211	692
	Metavelvet	2126	967.5	634	2472	1068	648	2981	1059	644	2565	1006	638	926	1205.5	681	1636	1001.5	647	1626	1090.5	665	785	1205	663	1573	1079	657	384	1670	765	6018	969	631	5590	966.5	636	3234	1001	627.5	2284	1120	669
	Omega	789	1240	711.5	1181	1641	746	1216	1924.5	830	928	1436.5	700.5	440	1960.5	874.5	993	1229	688.5	1287	1269	714.5	389	1858	765.5	573	1957	735.5	568	1442.5	736.5	2627	1693	787	2796	1542.5	741	1565	1301	695.5	973	1504	728
	metaSPAdes	1416	1120	692	2110	1156	687	2212	1018.5	671	1726	1163.5	694	583	1127	708	1509	1199	692.5	1524	1340.5	714	873	1083	688.5	1285	1146	699	889	1290	724.5	4131	1069	673	4167	1089	680	2286	1130	680	1843	1155	677
Partitioned reads (normalized)	Idba_ud	1024	1332.5	726	1911	1407	729	2174	1184	693.5	1394	1483	742	360	1984	743.5	1465	1473	757	1336	1722	824	713	1232	741.5	891	1178	719	796	1532.5	724	3899	1309	718	3957	1356	752	2199	1405	739.5	1387	1338	732
	Megahit	1111	1280	702	2089	1319	712	2333	1167	686	1499	1390	735	384	2049	782.5	1643	1354	742	1456	1577.5	797	778	1183.5	706.5	937	1140	709	854	1357	712	4331	1237	698	4283	1266	725.5	2449	1321	713.5	1560	1255.5	708.5
	Metavelvet	765	1251	664.5	1769	1270	656	2246	1075	628	1461	1449	667	240	3657	805.5	1425	1253	639	1024	1840	753.5	501	1488	724	628	1404.5	681.5	494	1826.5	714	3551	1169	643	3640	1245.5	661.5	2088	1254	654.5	1496	1134.5	646
	Omega	1308	2023.5	888.5	2055	1689	790	2310	1730	801	1610	1936.5	778	767	2162	992	1692	1509	749.5	1744	1446.5	737	759	2505	919	970	2155	843.5	994	1747	831.5	4239	1656	776.5	3847	1531	732.5	2613	1773	829.5	1540	1965	834.5
	metaSPAdes	1042	1256.5	701	1921	1332	706	2231	1147	685	1422	1456	726	357	1682	766	1522	1469	732	1360	1650.5	774.5	748	1224.5	713	967	1142	707	786	1389	704	3963	1303	700	3952	1284	712	2204	1366	712	1488	1298.5	702
Partitioned reads (inflated)	Idba_ud	1070	1255	719.5	2031	1264	695	2346	1129	676	1459	1428	740	375	1770	737	1621	1308	723	1451	1546	754	731	1143	703	917	1146	710	835	1388	717	4303	1206	693	4414	1195	700.5	2429	1237	694	1478	1268.5	717
	Megahit	1200	1135	676.5	2221	1168	685	2514	1035.5	664	1602	1297	713.5	390	1595.5	716	1822	1177	687	1561	1388	725	831	1101	678	939	1104	700.5	880	1314.5	713.5	4694	1115.5	677.5	4683	1150	685	2689	1182	675.5	1643	1162	692
	Metavelvet	1512	1104.5	661.5	2530	1149	643	3084	1042	628.5	1848	1315.5	641	610	1433.5	748	1601	1082	653	1447	1349	689.5	569	1601	702	1015	1214	671.5	678	1216	673	5444	1037.5	637	4540	1059.5	637.5	2920	1044	632	1956	1150	643
	Omega	747	1948	837.5	1289	1694	759.5	1361	1837	844	945	1562	730.5	741	1544	766	1190	1337.5	715	1369	1428	759.5	756	1554.5	718	613	1684	715.5	732	1886.5	829	2708	1849.5	816	2585	1693	763.5	1502	1894.5	815.5	952	1306	699
	metaSPAdes	755	1153	682	1450	1313	691	1785	1034	672	1149	1379	720.5	281	1546	736	1107	1470	710	1026	1732.5	766	603	1127	691	835	1011	674.5	614	1310	691	2784	1200	682	2918	1252	704	1511	1295	690	1200	1146	687.5
